# Supplementary material for: Towards the bridging of molecular genetics data across Xenopus species
Source: BMC Genomics. 2016 Mar 1;17:161. doi: 10.1186/s12864-016-2440-9 (PMC4772642; doi:10.1186/s12864-016-2440-9)
Supplement: Additional file 2: — Map of X. laevis, XLA9.1, 18 chromosomes on X. tropicalis , XTR9.0, 10 chromosomes. (XLSX 22301 kb) [file 12864_2016_2440_MOESM2_ESM.xlsx]

## Sheet: map_XLA9.1_on_XTR9.0_with_overl
XtrChr	XtrBlock	MUMs_on_Xtr	XtrGene	XlaGene	MUMs_on_Xla	Best Mapping Xla Chr	XlaBlock	Reverse	Score	Repetitions	NumberOfScaffolds	NumberOfBlocks	NumberOfXtrGenes	NumberOfXlaGenes	XtrGeneStartString	XtrGeneEndString
1	1	-	Xetrov90000001m	-	-	chr1S	116	-	45000	chr1S(2; 116, 162, 131)	1	3	1	-	0.8342	2.56
1	2	-	Xetrov90000001m	-	-	chr1S	200	-	40000	chr1S(0; 200)	1	1	1	-	0.8342	2.56
1	3	-	Xetrov90000002m	-	-	chr1S	200	-	40000	chr1S(0; 200)	1	1	1	-	3.5408	6.986
1	4	-	Xetrov90000002m	-	-	chr1S	103	-	35000	chr1S(2; 103, 274, 177)	1	3	1	-	3.5408	6.986
1	5	-	Xetrov90000002m	-	-	chr1S	104	-	35000	chr1S(2; 104, 275, 178)	1	3	1	-	3.5408	6.986
1	6	-	Xetrov90000002m	-	-	chr1S	105	-	35000	chr1S(2; 105, 276, 179)	1	3	1	-	3.5408	6.986
1	7	-	-	-	-	chr1S	106	-	35000	chr1S(2; 106, 277, 180)	1	3	-	-	-	-
1	8	-	Xetrov90000003m	-	-	chr1S	107	-	35000	chr1S(2; 107, 278, 181)	1	3	1	-	8.3464	12.2326
1	9	-	Xetrov90000003m	-	-	-	0	-	0	-	0	0	1	-	8.3464	12.2326
1	10	-	Xetrov90000003m	-	-	-	0	-	0	-	0	0	1	-	8.3464	12.2326
1	11	-	Xetrov90000003m	-	-	-	0	-	0	-	0	0	1	-	8.3464	12.2326
1	12	-	Xetrov90000003m, LOC101731581	-	-	-	0	-	0	-	0	0	2	-	8.3464, 12.8628	12.2326, 14.4512
1	13	-	LOC101731581	-	-	-	0	-	0	-	0	0	1	-	12.8628	14.4512
1	14	-	LOC101731581	-	-	-	0	-	0	-	0	0	1	-	12.8628	14.4512
1	15	-	-	-	-	-	0	-	0	-	0	0	-	-	-	-
1	16	-	-	-	-	-	0	-	0	-	0	0	-	-	-	-
1	17	-	Xetrov90000005m	-	-	-	0	-	0	-	0	0	1	-	17.9132	22.2638
1	18	-	Xetrov90000005m	-	-	-	0	-	0	-	0	0	1	-	17.9132	22.2638
1	19	-	Xetrov90000005m	-	-	-	0	-	0	-	0	0	1	-	17.9132	22.2638
1	20	-	Xetrov90000005m	-	-	-	0	-	0	-	0	0	1	-	17.9132	22.2638
1	21	-	Xetrov90000005m	-	-	-	0	-	0	-	0	0	1	-	17.9132	22.2638
1	22	-	Xetrov90000005m	-	-	-	0	-	0	-	0	0	1	-	17.9132	22.2638
1	23	-	Xetrov90000006m	-	-	chr1S	162	-	35000	chr1L(4; 1654, 1662, 1717, 1728, 1715) chr1S(22; 162, 116, 102, 273, 176, 175, 174, 173, 474, 284, 107, 349, 324, 200, 309, 235, 475, 381, 131, 252, 458, 278, 334)	2	28	1	-	23.261	24.6756
1	24	-	Xetrov90000006m	-	-	chr1S	102	-	35000	chr1L(0; 1717) chr1S(14; 102, 273, 176, 284, 107, 349, 324, 200, 309, 235, 475, 381, 252, 278, 334)	2	16	1	-	23.261	24.6756
1	25	-	-	-	-	chr1S	102	-	35000	chr1L(0; 1717) chr1S(14; 102, 273, 176, 284, 107, 349, 324, 200, 309, 235, 475, 381, 252, 278, 334)	2	16	-	-	-	-
1	26	-	Xetrov90000007m	-	-	chr1S	102	-	35000	chr1L(0; 1717) chr1S(14; 102, 273, 176, 284, 107, 349, 324, 200, 309, 235, 475, 381, 252, 278, 334)	2	16	1	-	26.654	30.8156
1	27	-	Xetrov90000007m	-	-	chr1S	103	-	35000	chr1S(2; 103, 274, 177)	1	3	1	-	26.654	30.8156
1	28	-	Xetrov90000007m	-	-	chr1S	104	-	35000	chr1S(2; 104, 275, 178)	1	3	1	-	26.654	30.8156
1	29	-	Xetrov90000007m	-	-	chr1S	105	-	35000	chr1S(2; 105, 276, 179)	1	3	1	-	26.654	30.8156
1	30	-	Xetrov90000007m	-	-	chr1S	106	-	35000	chr1S(2; 106, 277, 180)	1	3	1	-	26.654	30.8156
1	31	-	LOC100490675	-	-	chr1S	107	-	35000	chr1S(2; 107, 278, 181)	1	3	1	-	31.694	34.7184
1	32	-	LOC100490675	-	-	-	0	-	0	-	0	0	1	-	31.694	34.7184
1	33	-	LOC100490675	-	-	-	0	-	0	-	0	0	1	-	31.694	34.7184
1	34	-	LOC100490675	-	-	-	0	-	0	-	0	0	1	-	31.694	34.7184
1	35	-	-	-	-	-	0	-	0	-	0	0	-	-	-	-
1	36	-	-	-	-	-	0	-	0	-	0	0	-	-	-	-
1	37	-	-	-	-	-	0	-	0	-	0	0	-	-	-	-
1	38	-	Xetrov90000009m	-	-	-	0	-	0	-	0	0	1	-	38.5038	41.6524
1	39	-	Xetrov90000009m	-	-	-	0	-	0	-	0	0	1	-	38.5038	41.6524
1	40	-	Xetrov90000009m	-	-	-	0	-	0	-	0	0	1	-	38.5038	41.6524
1	41	-	Xetrov90000009m	-	-	-	0	-	0	-	0	0	1	-	38.5038	41.6524
1	42	-	LOC101731462	-	-	-	0	-	0	-	0	0	1	-	42.2564	42.4062
1	43	-	-	-	-	-	0	-	0	-	0	0	-	-	-	-
1	44	-	-	-	-	-	0	-	0	-	0	0	-	-	-	-
1	45	-	-	-	-	-	0	-	0	-	0	0	-	-	-	-
1	46	-	Xetrov90000011m	-	-	-	0	-	0	-	0	0	1	-	46.2304	48.7246
1	47	-	Xetrov90000011m	-	-	-	0	-	0	-	0	0	1	-	46.2304	48.7246
1	48	-	Xetrov90000011m	-	-	-	0	-	0	-	0	0	1	-	46.2304	48.7246
1	49	-	-	-	-	-	0	-	0	-	0	0	-	-	-	-
1	50	-	-	-	-	-	0	-	0	-	0	0	-	-	-	-
1	51	-	-	-	-	-	0	-	0	-	0	0	-	-	-	-
1	52	-	-	-	-	-	0	-	0	-	0	0	-	-	-	-
1	53	-	-	-	-	-	0	-	0	-	0	0	-	-	-	-
1	54	-	-	-	-	-	0	-	0	-	0	0	-	-	-	-
1	55	-	-	-	-	-	0	-	0	-	0	0	-	-	-	-
1	56	-	Xetrov90000012m	-	-	-	0	-	0	-	0	0	1	-	56.8768	58.578
1	57	-	Xetrov90000012m	-	-	-	0	-	0	-	0	0	1	-	56.8768	58.578
1	58	-	Xetrov90000012m	-	-	-	0	-	0	-	0	0	1	-	56.8768	58.578
1	59	-	-	-	-	-	0	-	0	-	0	0	-	-	-	-
1	60	-	-	-	-	-	0	-	0	-	0	0	-	-	-	-
1	61	-	-	-	-	-	0	-	0	-	0	0	-	-	-	-
1	62	-	Xetrov90000013m	-	-	-	0	-	0	-	0	0	1	-	62.6306	65.6408
1	63	-	Xetrov90000013m	-	-	-	0	-	0	-	0	0	1	-	62.6306	65.6408
1	64	-	Xetrov90000013m	-	-	-	0	-	0	-	0	0	1	-	62.6306	65.6408
1	65	-	Xetrov90000013m	-	-	chr1S	176	-	35000	chr1S(0; 176)	1	1	1	-	62.6306	65.6408
1	66	-	-	-	-	-	0	-	0	-	0	0	-	-	-	-
1	67	-	-	-	-	-	0	-	0	-	0	0	-	-	-	-
1	68	-	-	-	-	-	0	-	0	-	0	0	-	-	-	-
1	69	-	-	-	-	-	0	-	0	-	0	0	-	-	-	-
1	70	-	-	-	-	-	0	-	0	-	0	0	-	-	-	-
1	71	-	-	-	-	-	0	-	0	-	0	0	-	-	-	-
1	72	-	-	-	-	-	0	-	0	-	0	0	-	-	-	-
1	73	-	-	-	-	-	0	-	0	-	0	0	-	-	-	-
1	74	-	LOC100488126	-	-	-	0	-	0	-	0	0	1	-	74.2008	78.615
1	75	-	LOC100488126	-	-	-	0	-	0	-	0	0	1	-	74.2008	78.615
1	76	-	LOC100488126	-	-	-	0	-	0	-	0	0	1	-	74.2008	78.615
1	77	-	LOC100488126	-	-	-	0	-	0	-	0	0	1	-	74.2008	78.615
1	78	-	LOC100488126	-	-	chr1S	176	-	35000	chr1S(0; 176)	1	1	1	-	74.2008	78.615
1	79	-	-	-	-	-	0	-	0	-	0	0	-	-	-	-
1	80	-	-	-	-	-	0	-	0	-	0	0	-	-	-	-
1	81	-	-	-	-	-	0	-	0	-	0	0	-	-	-	-
1	82	-	-	-	-	-	0	-	0	-	0	0	-	-	-	-
1	83	-	-	-	-	-	0	-	0	-	0	0	-	-	-	-
1	84	-	-	-	-	-	0	-	0	-	0	0	-	-	-	-
1	85	-	-	-	-	-	0	-	0	-	0	0	-	-	-	-
1	86	-	-	-	-	-	0	-	0	-	0	0	-	-	-	-
1	87	-	-	-	-	-	0	-	0	-	0	0	-	-	-	-
1	88	-	-	-	-	-	0	-	0	-	0	0	-	-	-	-
1	89	-	-	-	-	-	0	-	0	-	0	0	-	-	-	-
1	90	-	Xetrov90000015m	-	-	-	0	-	0	-	0	0	1	-	90.8048	92.2276
1	91	-	Xetrov90000015m	-	-	-	0	-	0	-	0	0	1	-	90.8048	92.2276
1	92	-	Xetrov90000015m, Xetrov90000016m	-	-	chr1S	475	-	45000	chr1S(2; 475, 475, 474)	1	3	2	-	90.8048, 92.5738	92.2276, 93.7838
1	93	-	Xetrov90000016m	-	-	-	0	-	0	-	0	0	1	-	92.5738	93.7838
1	94	-	-	-	-	-	0	-	0	-	0	0	-	-	-	-
1	95	-	-	-	-	-	0	-	0	-	0	0	-	-	-	-
1	96	-	-	-	-	-	0	-	0	-	0	0	-	-	-	-
1	97	-	-	-	-	-	0	-	0	-	0	0	-	-	-	-
1	98	-	-	-	-	-	0	-	0	-	0	0	-	-	-	-
1	99	-	-	-	-	-	0	-	0	-	0	0	-	-	-	-
1	100	-	-	-	-	-	0	-	0	-	0	0	-	-	-	-
1	101	-	-	-	-	-	0	-	0	-	0	0	-	-	-	-
1	102	-	Xetrov90000017m	-	-	chr1S	176	-	35000	chr1S(3; 176, 175, 174, 173)	1	4	1	-	102.086	104.592
1	103	-	Xetrov90000017m	-	-	-	0	-	0	-	0	0	1	-	102.086	104.592
1	104	-	Xetrov90000017m	-	-	-	0	-	0	-	0	0	1	-	102.086	104.592
1	105	-	-	-	-	-	0	-	0	-	0	0	-	-	-	-
1	106	-	-	-	-	-	0	-	0	-	0	0	-	-	-	-
1	107	-	-	-	-	-	0	-	0	-	0	0	-	-	-	-
1	108	-	-	-	-	-	0	-	0	-	0	0	-	-	-	-
1	109	-	-	-	-	-	0	-	0	-	0	0	-	-	-	-
1	110	-	-	-	-	-	0	-	0	-	0	0	-	-	-	-
1	111	-	-	-	-	-	0	-	0	-	0	0	-	-	-	-
1	112	-	-	-	-	-	0	-	0	-	0	0	-	-	-	-
1	113	-	-	-	-	-	0	-	0	-	0	0	-	-	-	-
1	114	-	-	-	-	-	0	-	0	-	0	0	-	-	-	-
1	115	-	LOC100498282	-	-	-	0	-	0	-	0	0	1	-	115.705	115.885
1	116	-	-	-	-	-	0	-	0	-	0	0	-	-	-	-
1	117	-	-	-	-	-	0	-	0	-	0	0	-	-	-	-
1	118	-	LOC100498444	-	-	-	0	-	0	-	0	0	1	-	118.077	122.596
1	119	-	LOC100498444	-	-	-	0	-	0	-	0	0	1	-	118.077	122.596
1	120	-	LOC100498444	-	-	-	0	-	0	-	0	0	1	-	118.077	122.596
1	121	-	LOC100498444	-	-	-	0	-	0	-	0	0	1	-	118.077	122.596
1	122	-	LOC100498444	-	-	-	0	-	0	-	0	0	1	-	118.077	122.596
1	123	-	-	-	-	-	0	-	0	-	0	0	-	-	-	-
1	124	-	Xetrov90000020m	-	-	-	0	-	0	-	0	0	1	-	124.211	124.315
1	125	-	LOC100216277	-	-	-	0	-	0	-	0	0	1	-	125.674	125.891
1	126	-	-	-	-	-	0	-	0	-	0	0	-	-	-	-
1	127	-	-	-	-	-	0	-	0	-	0	0	-	-	-	-
1	128	-	-	-	-	-	0	-	0	-	0	0	-	-	-	-
1	129	-	-	-	-	-	0	-	0	-	0	0	-	-	-	-
1	130	-	wbp1, mogs	-	-	-	0	-	0	-	0	0	2	-	130.2916, 130.8156	130.5056, 131.1646
1	131	-	mogs	-	-	-	0	-	0	-	0	0	1	-	130.816	131.165
1	132	-	-	-	-	-	0	-	0	-	0	0	-	-	-	-
1	133	-	-	-	-	-	0	-	0	-	0	0	-	-	-	-
1	134	-	Xetrov90000024m	-	-	-	0	-	0	-	0	0	1	-	134.56	135.522
1	135	-	Xetrov90000024m	-	-	chr1S	176	-	35000	chr1S(0; 176)	1	1	1	-	134.56	135.522
1	136	-	-	-	-	-	0	-	0	-	0	0	-	-	-	-
1	137	-	Xetrov90000025m	-	-	-	0	-	0	-	0	0	1	-	137.625	141.228
1	138	-	Xetrov90000025m	-	-	-	0	-	0	-	0	0	1	-	137.625	141.228
1	139	-	Xetrov90000025m	-	-	-	0	-	0	-	0	0	1	-	137.625	141.228
1	140	-	Xetrov90000025m	-	-	-	0	-	0	-	0	0	1	-	137.625	141.228
1	141	-	Xetrov90000025m	-	-	-	0	-	0	-	0	0	1	-	137.625	141.228
1	142	-	-	-	-	-	0	-	0	-	0	0	-	-	-	-
1	143	-	Xetrov90000026m	-	-	-	0	-	0	-	0	0	1	-	143.977	146.421
1	144	-	Xetrov90000026m	-	-	-	0	-	0	-	0	0	1	-	143.977	146.421
1	145	-	Xetrov90000026m	-	-	-	0	-	0	-	0	0	1	-	143.977	146.421
1	146	-	Xetrov90000026m	-	-	-	0	-	0	-	0	0	1	-	143.977	146.421
1	147	-	-	-	-	-	0	-	0	-	0	0	-	-	-	-
1	148	-	-	-	-	-	0	-	0	-	0	0	-	-	-	-
1	149	-	-	-	-	-	0	-	0	-	0	0	-	-	-	-
1	150	-	-	-	-	-	0	-	0	-	0	0	-	-	-	-
1	151	-	Xetrov90000027m	-	-	-	0	-	0	-	0	0	1	-	151.114	152.154
1	152	-	Xetrov90000027m	-	-	-	0	-	0	-	0	0	1	-	151.114	152.154
1	153	-	-	-	-	-	0	-	0	-	0	0	-	-	-	-
1	154	-	-	-	-	-	0	-	0	-	0	0	-	-	-	-
1	155	-	-	-	-	-	0	-	0	-	0	0	-	-	-	-
1	156	-	-	-	-	-	0	-	0	-	0	0	-	-	-	-
1	157	-	LOC100487329	-	-	-	0	-	0	-	0	0	1	-	157.623	157.803
1	158	-	-	-	-	-	0	-	0	-	0	0	-	-	-	-
1	159	-	-	-	-	-	0	-	0	-	0	0	-	-	-	-
1	160	-	-	-	-	-	0	-	0	-	0	0	-	-	-	-
1	161	-	Xetrov90000029m	-	-	-	0	-	0	-	0	0	1	-	161.474	161.731
1	162	-	-	-	-	-	0	-	0	-	0	0	-	-	-	-
1	163	-	-	-	-	-	0	-	0	-	0	0	-	-	-	-
1	164	-	-	-	-	-	0	-	0	-	0	0	-	-	-	-
1	165	-	-	-	-	-	0	-	0	-	0	0	-	-	-	-
1	166	-	-	-	-	-	0	-	0	-	0	0	-	-	-	-
1	167	-	-	-	-	-	0	-	0	-	0	0	-	-	-	-
1	168	-	-	-	-	-	0	-	0	-	0	0	-	-	-	-
1	169	-	Xetrov90000030m	-	-	-	0	-	0	-	0	0	1	-	169.494	172.256
1	170	-	Xetrov90000030m	-	-	-	0	-	0	-	0	0	1	-	169.494	172.256
1	171	-	Xetrov90000030m	-	-	-	0	-	0	-	0	0	1	-	169.494	172.256
1	172	-	Xetrov90000030m	-	-	-	0	-	0	-	0	0	1	-	169.494	172.256
1	173	-	-	-	-	-	0	-	0	-	0	0	-	-	-	-
1	174	-	-	-	-	-	0	-	0	-	0	0	-	-	-	-
1	175	-	-	-	-	-	0	-	0	-	0	0	-	-	-	-
1	176	-	-	-	-	-	0	-	0	-	0	0	-	-	-	-
1	177	-	-	-	-	-	0	-	0	-	0	0	-	-	-	-
1	178	-	Xetrov90000031m, Xetrov90000032m	-	-	-	0	-	0	-	0	0	2	-	178.2212, 178.6964	178.3806, 178.7892
1	179	-	-	-	-	-	0	-	0	-	0	0	-	-	-	-
1	180	-	-	-	-	-	0	-	0	-	0	0	-	-	-	-
1	181	-	Xetrov90000033m	-	-	-	0	-	0	-	0	0	1	-	181.742	184.364
1	182	-	Xetrov90000033m	-	-	-	0	-	0	-	0	0	1	-	181.742	184.364
1	183	-	Xetrov90000033m, Xetrov90000034m	-	-	-	0	-	0	-	0	0	2	-	181.7422, 183.356	184.3642, 183.5952
1	184	-	Xetrov90000033m	-	-	-	0	-	0	-	0	0	1	-	181.742	184.364
1	185	-	Xetrov90000035m	-	-	-	0	-	0	-	0	0	1	-	185.848	225.622
1	186	-	Xetrov90000035m	-	-	-	0	-	0	-	0	0	1	-	185.848	225.622
1	187	-	Xetrov90000035m	-	-	-	0	-	0	-	0	0	1	-	185.848	225.622
1	188	-	Xetrov90000035m, Xetrov90000036m	-	-	-	0	-	0	-	0	0	2	-	185.8484, 188.5522	225.6216, 190.4422
1	189	-	Xetrov90000035m, Xetrov90000036m	-	-	-	0	-	0	-	0	0	2	-	185.8484, 188.5522	225.6216, 190.4422
1	190	-	Xetrov90000035m, Xetrov90000036m	-	-	chr1S	176	-	35000	chr1S(0; 176)	1	1	2	-	185.8484, 188.5522	225.6216, 190.4422
1	191	-	Xetrov90000035m	-	-	-	0	-	0	-	0	0	1	-	185.848	225.622
1	192	-	Xetrov90000035m	-	-	-	0	-	0	-	0	0	1	-	185.848	225.622
1	193	-	Xetrov90000035m	-	-	-	0	-	0	-	0	0	1	-	185.848	225.622
1	194	-	Xetrov90000035m	-	-	-	0	-	0	-	0	0	1	-	185.848	225.622
1	195	-	Xetrov90000035m	-	-	-	0	-	0	-	0	0	1	-	185.848	225.622
1	196	-	Xetrov90000035m	-	-	-	0	-	0	-	0	0	1	-	185.848	225.622
1	197	-	Xetrov90000035m	-	-	-	0	-	0	-	0	0	1	-	185.848	225.622
1	198	-	Xetrov90000035m	-	-	-	0	-	0	-	0	0	1	-	185.848	225.622
1	199	-	Xetrov90000035m	-	-	-	0	-	0	-	0	0	1	-	185.848	225.622
1	200	-	Xetrov90000035m	-	-	-	0	-	0	-	0	0	1	-	185.848	225.622
1	201	-	Xetrov90000035m	-	-	-	0	-	0	-	0	0	1	-	185.848	225.622
1	202	-	Xetrov90000035m	-	-	-	0	-	0	-	0	0	1	-	185.848	225.622
1	203	-	Xetrov90000035m	-	-	-	0	-	0	-	0	0	1	-	185.848	225.622
1	204	-	Xetrov90000035m, LOC101730483	-	-	-	0	-	0	-	0	0	2	-	185.8484, 204.5812	225.6216, 204.7622
1	205	-	Xetrov90000035m	-	-	-	0	-	0	-	0	0	1	-	185.848	225.622
1	206	-	Xetrov90000035m	-	-	-	0	-	0	-	0	0	1	-	185.848	225.622
1	207	-	Xetrov90000035m	-	-	-	0	-	0	-	0	0	1	-	185.848	225.622
1	208	-	Xetrov90000035m	-	-	-	0	-	0	-	0	0	1	-	185.848	225.622
1	209	-	Xetrov90000035m	-	-	-	0	-	0	-	0	0	1	-	185.848	225.622
1	210	-	Xetrov90000035m	-	-	-	0	-	0	-	0	0	1	-	185.848	225.622
1	211	-	Xetrov90000035m	-	-	-	0	-	0	-	0	0	1	-	185.848	225.622
1	212	-	Xetrov90000035m	-	-	-	0	-	0	-	0	0	1	-	185.848	225.622
1	213	-	Xetrov90000035m	-	-	-	0	-	0	-	0	0	1	-	185.848	225.622
1	214	-	Xetrov90000035m	-	-	-	0	-	0	-	0	0	1	-	185.848	225.622
1	215	-	Xetrov90000035m, LOC100489131	-	-	chr1S	176	-	35000	chr1S(1; 176, 181)	1	2	2	-	185.8484, 215.0082	225.6216, 215.1856
1	216	-	Xetrov90000035m	-	-	chr1S	180	-	35000	chr1S(0; 180)	1	1	1	-	185.848	225.622
1	217	-	Xetrov90000035m	-	-	chr1S	179	-	35000	chr1S(0; 179)	1	1	1	-	185.848	225.622
1	218	-	Xetrov90000035m	-	-	chr1S	178	-	35000	chr1S(0; 178)	1	1	1	-	185.848	225.622
1	219	-	Xetrov90000035m	-	-	chr1S	177	-	35000	chr1S(0; 177)	1	1	1	-	185.848	225.622
1	220	-	Xetrov90000035m	-	-	chr1S	181	-	35000	chr1S(1; 181, 176)	1	2	1	-	185.848	225.622
1	221	-	Xetrov90000035m	-	-	chr1S	180	-	35000	chr1S(0; 180)	1	1	1	-	185.848	225.622
1	222	-	Xetrov90000035m	-	-	chr1S	179	-	35000	chr1S(0; 179)	1	1	1	-	185.848	225.622
1	223	-	Xetrov90000035m	-	-	chr1S	178	-	35000	chr1S(0; 178)	1	1	1	-	185.848	225.622
1	224	-	Xetrov90000035m	-	-	chr1S	177	-	35000	chr1S(0; 177)	1	1	1	-	185.848	225.622
1	225	-	Xetrov90000035m	-	-	chr1S	474	-	40000	chr1L(0; 1715) chr1S(0; 474)	2	2	1	-	185.848	225.622
1	226	-	-	-	-	chr1S	475	-	40000	chr1L(0; 1716) chr1S(0; 475)	2	2	-	-	-	-
1	227	-	Xetrov90000039m	-	-	chr1S	475	-	40000	chr1L(0; 1717) chr1S(0; 475)	2	2	1	-	227.764	230.384
1	228	-	Xetrov90000039m	-	-	-	0	-	0	-	0	0	1	-	227.764	230.384
1	229	-	Xetrov90000039m	-	-	-	0	-	0	-	0	0	1	-	227.764	230.384
1	230	-	Xetrov90000039m	-	-	-	0	-	0	-	0	0	1	-	227.764	230.384
1	231	-	-	-	-	-	0	-	0	-	0	0	-	-	-	-
1	232	-	Xetrov90000040m	-	-	-	0	-	0	-	0	0	1	-	232.974	235.352
1	233	-	Xetrov90000040m	-	-	-	0	-	0	-	0	0	1	-	232.974	235.352
1	234	-	Xetrov90000040m	-	-	-	0	-	0	-	0	0	1	-	232.974	235.352
1	235	-	Xetrov90000040m	-	-	chr1S	475	-	35000	chr1L(1; 1715, 1717) chr1S(3; 475, 461, 176, 474)	2	6	1	-	232.974	235.352
1	236	-	-	-	-	chr1S	474	-	35000	chr1L(1; 1716, 1716) chr1S(2; 474, 460, 475)	2	5	-	-	-	-
1	237	-	Xetrov90000041m	-	-	chr1S	459	-	35000	chr1L(1; 1717, 1715) chr1S(1; 459, 475)	2	4	1	-	237.944	238.122
1	238	-	Xetrov90000041m	-	-	chr1S	458	-	35000	chr1L(0; 1717) chr1S(1; 458, 475)	2	3	1	-	237.944	238.122
1	239	-	-	-	-	-	0	-	0	-	0	0	-	-	-	-
1	240	-	-	-	-	-	0	-	0	-	0	0	-	-	-	-
1	241	-	-	-	-	-	0	-	0	-	0	0	-	-	-	-
1	242	-	-	-	-	-	0	-	0	-	0	0	-	-	-	-
1	243	-	Xetrov90000042m	-	-	chr1S	176	-	35000	chr1S(3; 176, 175, 174, 173)	1	4	1	-	243.661	246.619
1	244	-	Xetrov90000042m	-	-	chr1S	177	-	35000	chr1S(0; 177)	1	1	1	-	243.661	246.619
1	245	-	Xetrov90000042m	-	-	chr1S	178	-	35000	chr1S(0; 178)	1	1	1	-	243.661	246.619
1	246	-	Xetrov90000042m	-	-	chr1S	179	-	35000	chr1S(0; 179)	1	1	1	-	243.661	246.619
1	247	-	-	-	-	chr1S	180	-	35000	chr1S(0; 180)	1	1	-	-	-	-
1	248	-	LOC100489765	-	-	chr1S	176	-	35000	chr1S(4; 176, 175, 174, 173, 181)	1	5	1	-	248.738	250.563
1	249	-	LOC100489765	-	-	chr1S	177	-	35000	chr1S(0; 177)	1	1	1	-	248.738	250.563
1	250	-	LOC100489765	-	-	chr1S	178	-	35000	chr1S(0; 178)	1	1	1	-	248.738	250.563
1	251	-	-	-	-	chr1S	179	-	35000	chr1S(0; 179)	1	1	-	-	-	-
1	252	-	-	-	-	chr1S	180	-	35000	chr1S(0; 180)	1	1	-	-	-	-
1	253	-	Xetrov90000044m	-	-	chr1S	181	-	35000	chr1S(4; 181, 176, 175, 174, 173)	1	5	1	-	253.031	254.63
1	254	-	Xetrov90000044m	-	-	-	0	-	0	-	0	0	1	-	253.031	254.63
1	255	-	-	-	-	-	0	-	0	-	0	0	-	-	-	-
1	256	-	Xetrov90000045m	-	-	-	0	-	0	-	0	0	1	-	256.724	256.976
1	257	-	-	-	-	-	0	-	0	-	0	0	-	-	-	-
1	258	-	-	-	-	-	0	-	0	-	0	0	-	-	-	-
1	259	-	-	-	-	-	0	-	0	-	0	0	-	-	-	-
1	260	-	-	-	-	-	0	-	0	-	0	0	-	-	-	-
1	261	-	Xetrov90000046m	-	-	chr1S	176	-	35000	chr1S(3; 176, 175, 174, 173)	1	4	1	-	261.402	266.917
1	262	-	Xetrov90000046m	-	-	-	0	-	0	-	0	0	1	-	261.402	266.917
1	263	-	Xetrov90000046m	-	-	-	0	-	0	-	0	0	1	-	261.402	266.917
1	264	-	Xetrov90000046m, Xetrov90000047m	-	-	-	0	-	0	-	0	0	2	-	261.4018, 264.5716	266.9168, 264.7552
1	265	-	Xetrov90000046m	-	-	-	0	-	0	-	0	0	1	-	261.402	266.917
1	266	-	Xetrov90000046m	-	-	-	0	-	0	-	0	0	1	-	261.402	266.917
1	267	-	-	-	-	-	0	-	0	-	0	0	-	-	-	-
1	268	-	-	-	-	-	0	-	0	-	0	0	-	-	-	-
1	269	-	Xetrov90000048m	-	-	chr1S	176	-	35000	chr1S(3; 176, 175, 174, 173)	1	4	1	-	269.221	270.444
1	270	-	Xetrov90000048m	-	-	-	0	-	0	-	0	0	1	-	269.221	270.444
1	271	-	-	-	-	-	0	-	0	-	0	0	-	-	-	-
1	272	-	-	-	-	-	0	-	0	-	0	0	-	-	-	-
1	273	-	-	-	-	-	0	-	0	-	0	0	-	-	-	-
1	274	-	-	-	-	-	0	-	0	-	0	0	-	-	-	-
1	275	-	-	-	-	-	0	-	0	-	0	0	-	-	-	-
1	276	-	-	-	-	-	0	-	0	-	0	0	-	-	-	-
1	277	-	-	-	-	-	0	-	0	-	0	0	-	-	-	-
1	278	-	-	-	-	-	0	-	0	-	0	0	-	-	-	-
1	279	-	Xetrov90000049m	-	-	-	0	-	0	-	0	0	1	-	279.91	283.133
1	280	-	Xetrov90000049m	-	-	-	0	-	0	-	0	0	1	-	279.91	283.133
1	281	-	Xetrov90000049m	-	-	-	0	-	0	-	0	0	1	-	279.91	283.133
1	282	-	Xetrov90000049m	-	-	-	0	-	0	-	0	0	1	-	279.91	283.133
1	283	-	Xetrov90000049m	-	-	-	0	-	0	-	0	0	1	-	279.91	283.133
1	284	-	-	-	-	-	0	-	0	-	0	0	-	-	-	-
1	285	-	-	-	-	-	0	-	0	-	0	0	-	-	-	-
1	286	-	-	-	-	chr1S	176	-	35000	chr1S(3; 176, 175, 174, 173)	1	4	-	-	-	-
1	287	-	-	-	-	-	0	-	0	-	0	0	-	-	-	-
1	288	-	-	-	-	-	0	-	0	-	0	0	-	-	-	-
1	289	-	-	-	-	-	0	-	0	-	0	0	-	-	-	-
1	290	-	-	-	-	-	0	-	0	-	0	0	-	-	-	-
1	291	-	-	-	-	-	0	-	0	-	0	0	-	-	-	-
1	292	-	-	-	-	-	0	-	0	-	0	0	-	-	-	-
1	293	-	-	-	-	-	0	-	0	-	0	0	-	-	-	-
1	294	-	-	-	-	-	0	-	0	-	0	0	-	-	-	-
1	295	-	Xetrov90000050m	-	-	chr1S	176	-	35000	chr1S(3; 176, 175, 174, 173)	1	4	1	-	295.18	298.288
1	296	-	Xetrov90000050m	-	-	-	0	-	0	-	0	0	1	-	295.18	298.288
1	297	-	Xetrov90000050m	-	-	-	0	-	0	-	0	0	1	-	295.18	298.288
1	298	-	Xetrov90000050m	-	-	-	0	-	0	-	0	0	1	-	295.18	298.288
1	299	-	-	-	-	-	0	-	0	-	0	0	-	-	-	-
1	300	-	-	-	-	-	0	-	0	-	0	0	-	-	-	-
1	301	-	Xetrov90000051m	-	-	-	0	-	0	-	0	0	1	-	301.197	302.679
1	302	-	Xetrov90000051m	-	-	-	0	-	0	-	0	0	1	-	301.197	302.679
1	303	-	-	-	-	-	0	-	0	-	0	0	-	-	-	-
1	304	-	-	-	-	-	0	-	0	-	0	0	-	-	-	-
1	305	-	-	-	-	-	0	-	0	-	0	0	-	-	-	-
1	306	-	-	-	-	-	0	-	0	-	0	0	-	-	-	-
1	307	-	-	-	-	-	0	-	0	-	0	0	-	-	-	-
1	308	-	-	-	-	-	0	-	0	-	0	0	-	-	-	-
1	309	-	Xetrov90000052m	-	-	-	0	-	0	-	0	0	1	-	309.228	310.774
1	310	-	Xetrov90000052m	-	-	chr1S	380	-	35000	chr1S(0; 380)	1	1	1	-	309.228	310.774
1	311	-	Xetrov90000053m	-	-	chr1S	176	-	40000	chr1S(3; 176, 175, 174, 173)	1	4	1	-	311.246	315.03
1	312	-	Xetrov90000053m	-	-	chr1S	177	-	40000	chr1S(0; 177)	1	1	1	-	311.246	315.03
1	313	-	Xetrov90000053m	-	-	chr1S	178	-	40000	chr1S(0; 178)	1	1	1	-	311.246	315.03
1	314	-	Xetrov90000053m	-	-	chr1S	179	-	40000	chr1S(0; 179)	1	1	1	-	311.246	315.03
1	315	-	Xetrov90000053m	-	-	chr1S	180	-	40000	chr1S(0; 180)	1	1	1	-	311.246	315.03
1	316	-	LOC101731697	-	-	chr1S	181	-	40000	chr1S(0; 181)	1	1	1	-	316.167	319.104
1	317	-	LOC101731697	-	-	chr1S	181	-	40000	chr1S(0; 181)	1	1	1	-	316.167	319.104
1	318	-	LOC101731697	-	-	chr1S	181	-	40000	chr1S(0; 181)	1	1	1	-	316.167	319.104
1	319	-	LOC101731697, Xetrov90000055m	-	-	chr1S	181	-	40000	chr1S(0; 181)	1	1	2	-	316.167, 319.7982	319.1044, 319.9732
1	320	-	-	-	-	-	0	-	0	-	0	0	-	-	-	-
1	321	-	-	-	-	-	0	-	0	-	0	0	-	-	-	-
1	322	-	-	-	-	-	0	-	0	-	0	0	-	-	-	-
1	323	-	-	-	-	-	0	-	0	-	0	0	-	-	-	-
1	324	-	-	-	-	-	0	-	0	-	0	0	-	-	-	-
1	325	-	-	-	-	-	0	-	0	-	0	0	-	-	-	-
1	326	-	Xetrov90000056m	-	-	-	0	-	0	-	0	0	1	-	326.359	327.588
1	327	-	Xetrov90000056m	-	-	-	0	-	0	-	0	0	1	-	326.359	327.588
1	328	-	Xetrov90000057m	-	-	-	0	-	0	-	0	0	1	-	328.125	329.211
1	329	-	Xetrov90000057m, Xetrov90000058m	-	-	-	0	-	0	-	0	0	2	-	328.1252, 329.6426	329.2112, 329.8122
1	330	-	-	-	-	-	0	-	0	-	0	0	-	-	-	-
1	331	-	Xetrov90000059m	-	-	-	0	-	0	-	0	0	1	-	331.357	333.027
1	332	-	Xetrov90000059m	-	-	-	0	-	0	-	0	0	1	-	331.357	333.027
1	333	-	Xetrov90000059m	-	-	-	0	-	0	-	0	0	1	-	331.357	333.027
1	334	-	-	-	-	-	0	-	0	-	0	0	-	-	-	-
1	335	-	-	-	-	-	0	-	0	-	0	0	-	-	-	-
1	336	-	-	-	-	-	0	-	0	-	0	0	-	-	-	-
1	337	-	-	-	-	-	0	-	0	-	0	0	-	-	-	-
1	338	-	-	-	-	-	0	-	0	-	0	0	-	-	-	-
1	339	-	-	-	-	-	0	-	0	-	0	0	-	-	-	-
1	340	-	-	-	-	-	0	-	0	-	0	0	-	-	-	-
1	341	-	Xetrov90000060m	-	-	-	0	-	0	-	0	0	1	-	341.418	343.626
1	342	-	Xetrov90000060m	-	-	-	0	-	0	-	0	0	1	-	341.418	343.626
1	343	-	Xetrov90000060m	-	-	-	0	-	0	-	0	0	1	-	341.418	343.626
1	344	-	Xetrov90000061m	-	-	-	0	-	0	-	0	0	1	-	344.734	344.914
1	345	-	-	-	-	-	0	-	0	-	0	0	-	-	-	-
1	346	-	-	-	-	-	0	-	0	-	0	0	-	-	-	-
1	347	-	Xetrov90000062m	-	-	-	0	-	0	-	0	0	1	-	347.615	350.199
1	348	-	Xetrov90000062m	-	-	-	0	-	0	-	0	0	1	-	347.615	350.199
1	349	-	Xetrov90000062m	-	-	-	0	-	0	-	0	0	1	-	347.615	350.199
1	350	-	Xetrov90000062m	-	-	-	0	-	0	-	0	0	1	-	347.615	350.199
1	351	-	Xetrov90000063m	-	-	-	0	-	0	-	0	0	1	-	351.263	352.88
1	352	-	Xetrov90000063m	-	-	-	0	-	0	-	0	0	1	-	351.263	352.88
1	353	-	Xetrov90000064m	-	-	-	0	-	0	-	0	0	1	-	353.64	362.896
1	354	-	Xetrov90000064m	-	-	-	0	-	0	-	0	0	1	-	353.64	362.896
1	355	-	Xetrov90000064m	-	-	-	0	-	0	-	0	0	1	-	353.64	362.896
1	356	-	Xetrov90000064m	-	-	-	0	-	0	-	0	0	1	-	353.64	362.896
1	357	-	Xetrov90000064m	-	-	-	0	-	0	-	0	0	1	-	353.64	362.896
1	358	-	Xetrov90000064m	-	-	-	0	-	0	-	0	0	1	-	353.64	362.896
1	359	-	Xetrov90000064m	-	-	-	0	-	0	-	0	0	1	-	353.64	362.896
1	360	-	Xetrov90000064m	-	-	-	0	-	0	-	0	0	1	-	353.64	362.896
1	361	-	Xetrov90000064m	-	-	-	0	-	0	-	0	0	1	-	353.64	362.896
1	362	-	Xetrov90000064m	-	-	-	0	-	0	-	0	0	1	-	353.64	362.896
1	363	-	-	-	-	-	0	-	0	-	0	0	-	-	-	-
1	364	-	-	-	-	-	0	-	0	-	0	0	-	-	-	-
1	365	-	Xetrov90000065m	-	-	-	0	-	0	-	0	0	1	-	365.494	370.654
1	366	-	Xetrov90000065m	-	-	-	0	-	0	-	0	0	1	-	365.494	370.654
1	367	-	Xetrov90000065m	-	-	-	0	-	0	-	0	0	1	-	365.494	370.654
1	368	-	Xetrov90000065m	-	-	-	0	-	0	-	0	0	1	-	365.494	370.654
1	369	-	Xetrov90000065m	-	-	-	0	-	0	-	0	0	1	-	365.494	370.654
1	370	-	Xetrov90000065m	-	-	-	0	-	0	-	0	0	1	-	365.494	370.654
1	371	-	-	-	-	-	0	-	0	-	0	0	-	-	-	-
1	372	-	-	-	-	-	0	-	0	-	0	0	-	-	-	-
1	373	-	-	-	-	-	0	-	0	-	0	0	-	-	-	-
1	374	-	Xetrov90000066m	-	-	-	0	-	0	-	0	0	1	-	374.44	378.024
1	375	-	Xetrov90000066m	-	-	-	0	-	0	-	0	0	1	-	374.44	378.024
1	376	-	Xetrov90000066m	-	-	-	0	-	0	-	0	0	1	-	374.44	378.024
1	377	-	Xetrov90000066m	-	-	-	0	-	0	-	0	0	1	-	374.44	378.024
1	378	-	Xetrov90000066m	-	-	-	0	-	0	-	0	0	1	-	374.44	378.024
1	379	-	Xetrov90000067m	-	-	-	0	-	0	-	0	0	1	-	379.278	389.457
1	380	-	Xetrov90000067m	-	-	-	0	-	0	-	0	0	1	-	379.278	389.457
1	381	-	Xetrov90000067m	-	-	-	0	-	0	-	0	0	1	-	379.278	389.457
1	382	-	Xetrov90000067m	-	-	-	0	-	0	-	0	0	1	-	379.278	389.457
1	383	-	Xetrov90000067m	-	-	-	0	-	0	-	0	0	1	-	379.278	389.457
1	384	-	Xetrov90000067m	-	-	-	0	-	0	-	0	0	1	-	379.278	389.457
1	385	-	Xetrov90000067m	-	-	-	0	-	0	-	0	0	1	-	379.278	389.457
1	386	-	Xetrov90000067m	-	-	-	0	-	0	-	0	0	1	-	379.278	389.457
1	387	-	Xetrov90000067m	-	-	-	0	-	0	-	0	0	1	-	379.278	389.457
1	388	-	Xetrov90000067m	-	-	-	0	-	0	-	0	0	1	-	379.278	389.457
1	389	-	Xetrov90000067m	-	-	-	0	-	0	-	0	0	1	-	379.278	389.457
1	390	-	-	-	-	-	0	-	0	-	0	0	-	-	-	-
1	391	-	LOC100493512	-	-	-	0	-	0	-	0	0	1	-	391.227	397.94
1	392	-	LOC100493512	-	-	-	0	-	0	-	0	0	1	-	391.227	397.94
1	393	-	LOC100493512	-	-	-	0	-	0	-	0	0	1	-	391.227	397.94
1	394	-	LOC100493512	-	-	-	0	-	0	-	0	0	1	-	391.227	397.94
1	395	-	LOC100493512	-	-	-	0	-	0	-	0	0	1	-	391.227	397.94
1	396	-	LOC100493512	-	-	-	0	-	0	-	0	0	1	-	391.227	397.94
1	397	-	LOC100493512	-	-	-	0	-	0	-	0	0	1	-	391.227	397.94
1	398	-	-	-	-	-	0	-	0	-	0	0	-	-	-	-
1	399	-	-	-	-	-	0	-	0	-	0	0	-	-	-	-
1	400	-	-	-	-	-	0	-	0	-	0	0	-	-	-	-
1	401	-	-	-	-	-	0	-	0	-	0	0	-	-	-	-
1	402	-	-	-	-	-	0	-	0	-	0	0	-	-	-	-
1	403	-	-	-	-	-	0	-	0	-	0	0	-	-	-	-
1	404	-	-	-	-	chr1L	1662	R	35000	chr1L(0; 1662)	1	1	-	-	-	-
1	405	-	-	Xelaev18004944m	-	chr1L	1663	R	35000	chr1L(0; 1663)	1	1	-	1	-	-
1	406	-	-	-	-	chr1L	1664	R	35000	chr1L(0; 1664)	1	1	-	-	-	-
1	407	-	-	-	-	chr1L	1665	R	35000	chr1L(0; 1665)	1	1	-	-	-	-
1	408	-	LOC101734408	-	-	chr1S	162	-	40000	chr1L(1; 1654, 1728) chr1S(2; 162, 131, 116)	2	5	1	-	408.172	410.893
1	409	-	LOC101734408	-	-	chr1S	162	-	40000	chr1L(1; 1654, 1728) chr1S(2; 162, 131, 116)	2	5	1	-	408.172	410.893
1	410	-	LOC101734408	-	-	chr1S	162	-	40000	chr1L(1; 1654, 1728) chr1S(2; 162, 131, 116)	2	5	1	-	408.172	410.893
1	411	-	Xetrov90000070m	-	-	chr1S	249	-	35000	chr1S(3; 249, 178, 116, 173)	1	4	1	-	411.632	415.727
1	412	-	Xetrov90000070m	-	-	chr1S	248	-	35000	chr1S(2; 248, 177, 116)	1	3	1	-	411.632	415.727
1	413	-	Xetrov90000070m	-	-	chr1S	247	-	35000	chr1S(2; 247, 176, 116)	1	3	1	-	411.632	415.727
1	414	-	Xetrov90000070m	-	-	chr1S	246	-	35000	chr1S(2; 246, 175, 116)	1	3	1	-	411.632	415.727
1	415	-	Xetrov90000070m	-	-	chr1S	245	-	35000	chr1S(2; 245, 174, 116)	1	3	1	-	411.632	415.727
1	416	-	Xetrov90000071m	-	-	chr1S	244	-	35000	chr1S(2; 244, 173, 116)	1	3	1	-	416.414	419.221
1	417	-	Xetrov90000071m	-	-	chr1S	243	-	35000	chr1S(1; 243, 116)	1	2	1	-	416.414	419.221
1	418	-	Xetrov90000071m	-	-	chr1S	242	-	35000	chr1S(1; 242, 116)	1	2	1	-	416.414	419.221
1	419	-	Xetrov90000071m, Xetrov90000072m	Xelaev18008680m	-	chr1S	116	-	35000	chr1S(0; 116)	1	1	2	1	416.4144, 419.6434	419.2212, 428.9644
1	420	-	Xetrov90000072m	-	-	-	0	-	0	-	0	0	1	-	419.643	428.964
1	421	-	Xetrov90000072m	-	-	-	0	-	0	-	0	0	1	-	419.643	428.964
1	422	-	Xetrov90000072m	-	-	-	0	-	0	-	0	0	1	-	419.643	428.964
1	423	-	Xetrov90000072m	-	-	-	0	-	0	-	0	0	1	-	419.643	428.964
1	424	-	Xetrov90000072m	-	-	-	0	-	0	-	0	0	1	-	419.643	428.964
1	425	-	Xetrov90000072m	-	-	-	0	-	0	-	0	0	1	-	419.643	428.964
1	426	-	Xetrov90000072m	-	-	-	0	-	0	-	0	0	1	-	419.643	428.964
1	427	-	Xetrov90000072m	-	-	-	0	-	0	-	0	0	1	-	419.643	428.964
1	428	-	Xetrov90000072m	-	-	-	0	-	0	-	0	0	1	-	419.643	428.964
1	429	-	Xetrov90000073m	-	-	-	0	-	0	-	0	0	1	-	429.609	435.284
1	430	-	Xetrov90000073m, Xetrov90000074m	-	-	-	0	-	0	-	0	0	2	-	429.6092, 430.393	435.2842, 434.4748
1	431	-	Xetrov90000073m, Xetrov90000074m	-	-	-	0	-	0	-	0	0	2	-	429.6092, 430.393	435.2842, 434.4748
1	432	-	Xetrov90000073m, Xetrov90000074m	-	-	-	0	-	0	-	0	0	2	-	429.6092, 430.393	435.2842, 434.4748
1	433	-	Xetrov90000073m, Xetrov90000074m	-	-	-	0	-	0	-	0	0	2	-	429.6092, 430.393	435.2842, 434.4748
1	434	-	Xetrov90000073m, Xetrov90000074m	-	-	-	0	-	0	-	0	0	2	-	429.6092, 430.393	435.2842, 434.4748
1	435	-	Xetrov90000073m	-	-	chr1S	181	-	35000	chr1S(0; 181)	1	1	1	-	429.609	435.284
1	436	-	Xetrov90000075m	-	-	chr1S	180	-	35000	chr1S(0; 180)	1	1	1	-	436.535	439.057
1	437	-	Xetrov90000075m	-	-	chr1S	179	-	35000	chr1S(0; 179)	1	1	1	-	436.535	439.057
1	438	-	Xetrov90000075m	-	-	chr1S	178	-	35000	chr1S(0; 178)	1	1	1	-	436.535	439.057
1	439	-	Xetrov90000075m	-	-	chr1S	177	-	35000	chr1S(0; 177)	1	1	1	-	436.535	439.057
1	440	-	-	-	-	-	0	-	0	-	0	0	-	-	-	-
1	441	-	-	-	-	-	0	-	0	-	0	0	-	-	-	-
1	442	-	-	-	-	-	0	-	0	-	0	0	-	-	-	-
1	443	-	-	-	-	-	0	-	0	-	0	0	-	-	-	-
1	444	-	-	-	-	-	0	-	0	-	0	0	-	-	-	-
1	445	-	-	-	-	chr1S	176	-	35000	chr1S(1; 176, 181)	1	2	-	-	-	-
1	446	-	Xetrov90000076m	-	-	chr1S	180	-	35000	chr1S(0; 180)	1	1	1	-	446.313	446.456
1	447	-	Xetrov90000077m	-	-	chr1S	179	-	35000	chr1S(0; 179)	1	1	1	-	447.154	450.312
1	448	-	Xetrov90000077m	-	-	chr1S	178	-	35000	chr1S(0; 178)	1	1	1	-	447.154	450.312
1	449	-	Xetrov90000077m	-	-	chr1S	177	-	35000	chr1S(0; 177)	1	1	1	-	447.154	450.312
1	450	-	Xetrov90000077m	-	-	chr1S	176	-	35000	chr1S(0; 176)	1	1	1	-	447.154	450.312
1	451	-	-	-	-	-	0	-	0	-	0	0	-	-	-	-
1	452	-	LOC101734014	-	-	-	0	-	0	-	0	0	1	-	452.358	456.602
1	453	-	LOC101734014	-	-	-	0	-	0	-	0	0	1	-	452.358	456.602
1	454	-	LOC101734014	-	-	-	0	-	0	-	0	0	1	-	452.358	456.602
1	455	-	LOC101734014	-	-	-	0	-	0	-	0	0	1	-	452.358	456.602
1	456	-	LOC101734014	-	-	-	0	-	0	-	0	0	1	-	452.358	456.602
1	457	-	-	-	-	-	0	-	0	-	0	0	-	-	-	-
1	458	-	-	-	-	-	0	-	0	-	0	0	-	-	-	-
1	459	-	-	-	-	-	0	-	0	-	0	0	-	-	-	-
1	460	-	-	-	-	-	0	-	0	-	0	0	-	-	-	-
1	461	-	-	-	-	-	0	-	0	-	0	0	-	-	-	-
1	462	-	LOC101734505	-	-	chr1S	131	-	50000	chr1L(0; 1728) chr1S(2; 131, 162, 116)	2	4	1	-	462.029	464.728
1	463	-	LOC101734505	-	-	chr1S	131	-	50000	chr1L(0; 1728) chr1S(2; 131, 162, 116)	2	4	1	-	462.029	464.728
1	464	-	LOC101734505	-	-	chr1S	131	-	50000	chr1L(0; 1728) chr1S(2; 131, 162, 116)	2	4	1	-	462.029	464.728
1	465	-	Xetrov90000080m	-	-	chr1S	131	-	50000	chr1L(0; 1728) chr1S(2; 131, 162, 116)	2	4	1	-	465.122	466.852
1	466	-	Xetrov90000080m	-	-	chr1S	131	-	50000	chr1L(0; 1728) chr1S(2; 131, 162, 116)	2	4	1	-	465.122	466.852
1	467	-	-	-	-	-	0	-	0	-	0	0	-	-	-	-
1	468	-	-	-	-	-	0	-	0	-	0	0	-	-	-	-
1	469	-	-	-	-	-	0	-	0	-	0	0	-	-	-	-
1	470	-	-	-	-	-	0	-	0	-	0	0	-	-	-	-
1	471	-	Xetrov90000081m	-	-	-	0	-	0	-	0	0	1	-	471.96	474.283
1	472	-	Xetrov90000081m	-	-	-	0	-	0	-	0	0	1	-	471.96	474.283
1	473	-	Xetrov90000081m	-	-	-	0	-	0	-	0	0	1	-	471.96	474.283
1	474	-	Xetrov90000081m	-	-	chr1S	131	-	35000	chr1L(1; 1728, 1654) chr1S(4; 131, 474, 458, 162, 116)	2	7	1	-	471.96	474.283
1	475	-	Xetrov90000082m	-	-	chr1S	131	-	35000	chr1L(1; 1728, 1654) chr1S(4; 131, 474, 458, 162, 116)	2	7	1	-	475.941	477.871
1	476	-	Xetrov90000082m	-	-	chr1S	131	-	35000	chr1L(1; 1728, 1654) chr1S(4; 131, 474, 458, 162, 116)	2	7	1	-	475.941	477.871
1	477	-	Xetrov90000082m	-	-	chr1S	131	-	35000	chr1L(1; 1728, 1654) chr1S(4; 131, 474, 458, 162, 116)	2	7	1	-	475.941	477.871
1	478	-	-	-	-	-	0	-	0	-	0	0	-	-	-	-
1	479	-	Xetrov90000083m	-	-	-	0	-	0	-	0	0	1	-	479.47	480.272
1	480	-	Xetrov90000083m	-	-	-	0	-	0	-	0	0	1	-	479.47	480.272
1	481	-	-	-	-	-	0	-	0	-	0	0	-	-	-	-
1	482	-	Xetrov90000084m	-	-	-	0	-	0	-	0	0	1	-	482.777	482.951
1	483	-	Xetrov90000085m	-	-	-	0	-	0	-	0	0	1	-	483.52	490.42
1	484	-	Xetrov90000085m	-	-	-	0	-	0	-	0	0	1	-	483.52	490.42
1	485	-	Xetrov90000085m	-	-	-	0	-	0	-	0	0	1	-	483.52	490.42
1	486	-	Xetrov90000085m	-	-	-	0	-	0	-	0	0	1	-	483.52	490.42
1	487	-	Xetrov90000085m	-	-	-	0	-	0	-	0	0	1	-	483.52	490.42
1	488	-	Xetrov90000085m	-	-	-	0	-	0	-	0	0	1	-	483.52	490.42
1	489	-	Xetrov90000085m	-	-	-	0	-	0	-	0	0	1	-	483.52	490.42
1	490	-	Xetrov90000085m	-	-	-	0	-	0	-	0	0	1	-	483.52	490.42
1	491	-	-	-	-	-	0	-	0	-	0	0	-	-	-	-
1	492	-	-	-	-	-	0	-	0	-	0	0	-	-	-	-
1	493	-	Xetrov90000086m	-	-	-	0	-	0	-	0	0	1	-	493.754	496.638
1	494	-	Xetrov90000086m	-	-	-	0	-	0	-	0	0	1	-	493.754	496.638
1	495	-	Xetrov90000086m	-	-	-	0	-	0	-	0	0	1	-	493.754	496.638
1	496	-	Xetrov90000086m	-	-	-	0	-	0	-	0	0	1	-	493.754	496.638
1	497	-	Xetrov90000087m	-	-	chr1S	176	-	35000	chr1S(0; 176)	1	1	1	-	497.446	497.62
1	498	-	-	-	-	-	0	-	0	-	0	0	-	-	-	-
1	499	-	-	-	-	-	0	-	0	-	0	0	-	-	-	-
1	500	-	-	-	-	-	0	-	0	-	0	0	-	-	-	-
1	501	-	-	-	-	-	0	-	0	-	0	0	-	-	-	-
1	502	-	-	-	-	-	0	-	0	-	0	0	-	-	-	-
1	503	-	-	-	-	-	0	-	0	-	0	0	-	-	-	-
1	504	-	-	-	-	-	0	-	0	-	0	0	-	-	-	-
1	505	-	-	-	-	-	0	-	0	-	0	0	-	-	-	-
1	506	-	-	-	-	-	0	-	0	-	0	0	-	-	-	-
1	507	-	-	-	-	-	0	-	0	-	0	0	-	-	-	-
1	508	-	-	-	-	-	0	-	0	-	0	0	-	-	-	-
1	509	-	-	-	-	-	0	-	0	-	0	0	-	-	-	-
1	510	-	Xetrov90000088m	-	-	chr1S	176	-	35000	chr1S(3; 176, 175, 174, 173)	1	4	1	-	510.353	514.946
1	511	-	Xetrov90000088m	-	-	-	0	-	0	-	0	0	1	-	510.353	514.946
1	512	-	Xetrov90000088m	-	-	-	0	-	0	-	0	0	1	-	510.353	514.946
1	513	-	Xetrov90000088m	-	-	-	0	-	0	-	0	0	1	-	510.353	514.946
1	514	-	Xetrov90000088m	-	-	-	0	-	0	-	0	0	1	-	510.353	514.946
1	515	-	-	-	-	-	0	-	0	-	0	0	-	-	-	-
1	516	-	Xetrov90000089m	-	-	-	0	-	0	-	0	0	1	-	516.73	522.863
1	517	-	Xetrov90000089m	-	-	-	0	-	0	-	0	0	1	-	516.73	522.863
1	518	-	Xetrov90000089m	-	-	-	0	-	0	-	0	0	1	-	516.73	522.863
1	519	-	Xetrov90000089m	-	-	-	0	-	0	-	0	0	1	-	516.73	522.863
1	520	-	Xetrov90000089m	-	-	-	0	-	0	-	0	0	1	-	516.73	522.863
1	521	-	Xetrov90000089m	-	-	-	0	-	0	-	0	0	1	-	516.73	522.863
1	522	-	Xetrov90000089m	-	-	-	0	-	0	-	0	0	1	-	516.73	522.863
1	523	-	-	-	-	-	0	-	0	-	0	0	-	-	-	-
1	524	-	-	-	-	-	0	-	0	-	0	0	-	-	-	-
1	525	-	Xetrov90000090m	-	-	chr1S	176	-	35000	chr1S(3; 176, 175, 174, 173)	1	4	1	-	525.766	529.14
1	526	-	Xetrov90000090m	-	-	chr1S	177	-	35000	chr1S(0; 177)	1	1	1	-	525.766	529.14
1	527	-	Xetrov90000090m	-	-	chr1S	178	-	35000	chr1S(0; 178)	1	1	1	-	525.766	529.14
1	528	-	Xetrov90000090m	-	-	chr1S	179	-	35000	chr1S(0; 179)	1	1	1	-	525.766	529.14
1	529	-	Xetrov90000090m	-	-	chr1S	180	-	35000	chr1S(0; 180)	1	1	1	-	525.766	529.14
1	530	-	Xetrov90000091m	-	-	chr1S	181	-	35000	chr1S(4; 181, 176, 175, 174, 173)	1	5	1	-	530.342	534.586
1	531	-	Xetrov90000091m	-	-	-	0	-	0	-	0	0	1	-	530.342	534.586
1	532	-	Xetrov90000091m	-	-	-	0	-	0	-	0	0	1	-	530.342	534.586
1	533	-	Xetrov90000091m	-	-	-	0	-	0	-	0	0	1	-	530.342	534.586
1	534	-	Xetrov90000091m	-	-	-	0	-	0	-	0	0	1	-	530.342	534.586
1	535	-	-	-	-	-	0	-	0	-	0	0	-	-	-	-
1	536	-	-	-	-	-	0	-	0	-	0	0	-	-	-	-
1	537	-	-	-	-	-	0	-	0	-	0	0	-	-	-	-
1	538	-	Xetrov90000092m	-	-	chr1S	176	-	35000	chr1S(3; 176, 175, 174, 173)	1	4	1	-	538.675	541.879
1	539	-	Xetrov90000092m	-	-	-	0	-	0	-	0	0	1	-	538.675	541.879
1	540	-	Xetrov90000092m	-	-	-	0	-	0	-	0	0	1	-	538.675	541.879
1	541	-	Xetrov90000092m	-	-	-	0	-	0	-	0	0	1	-	538.675	541.879
1	542	-	-	-	-	-	0	-	0	-	0	0	-	-	-	-
1	543	-	-	-	-	-	0	-	0	-	0	0	-	-	-	-
1	544	-	-	-	-	-	0	-	0	-	0	0	-	-	-	-
1	545	-	Xetrov90000093m	-	-	-	0	-	0	-	0	0	1	-	545.749	545.919
1	546	-	-	-	-	-	0	-	0	-	0	0	-	-	-	-
1	547	-	Xetrov90000094m	-	-	-	0	-	0	-	0	0	1	-	547.706	549.943
1	548	-	Xetrov90000094m	-	-	-	0	-	0	-	0	0	1	-	547.706	549.943
1	549	-	Xetrov90000094m	-	-	-	0	-	0	-	0	0	1	-	547.706	549.943
1	550	-	Xetrov90000095m	-	-	-	0	-	0	-	0	0	1	-	550.755	550.899
1	551	-	Xetrov90000096m	-	-	-	0	-	0	-	0	0	1	-	551.091	557.918
1	552	-	Xetrov90000096m	-	-	-	0	-	0	-	0	0	1	-	551.091	557.918
1	553	-	Xetrov90000096m	-	-	-	0	-	0	-	0	0	1	-	551.091	557.918
1	554	-	Xetrov90000096m	-	-	-	0	-	0	-	0	0	1	-	551.091	557.918
1	555	-	Xetrov90000096m	-	-	-	0	-	0	-	0	0	1	-	551.091	557.918
1	556	-	Xetrov90000096m	-	-	-	0	-	0	-	0	0	1	-	551.091	557.918
1	557	-	Xetrov90000096m	-	-	-	0	-	0	-	0	0	1	-	551.091	557.918
1	558	-	-	-	-	-	0	-	0	-	0	0	-	-	-	-
1	559	-	-	-	-	-	0	-	0	-	0	0	-	-	-	-
1	560	-	-	-	-	-	0	-	0	-	0	0	-	-	-	-
1	561	-	Xetrov90000097m	-	-	-	0	-	0	-	0	0	1	-	561.817	567.007
1	562	-	Xetrov90000097m	-	-	-	0	-	0	-	0	0	1	-	561.817	567.007
1	563	-	Xetrov90000097m	-	-	-	0	-	0	-	0	0	1	-	561.817	567.007
1	564	-	Xetrov90000097m	-	-	-	0	-	0	-	0	0	1	-	561.817	567.007
1	565	-	Xetrov90000097m	-	-	-	0	-	0	-	0	0	1	-	561.817	567.007
1	566	-	Xetrov90000097m	-	-	chr1S	474	-	40000	chr1L(0; 1715) chr1S(0; 474)	2	2	1	-	561.817	567.007
1	567	-	Xetrov90000097m	-	-	chr1S	475	-	40000	chr1L(1; 1716, 1717) chr1S(1; 475, 474)	2	4	1	-	561.817	567.007
1	568	-	Xetrov90000098m	-	-	chr1S	116	-	40000	chr1L(1; 1717, 1716) chr1S(2; 116, 474, 475)	2	5	1	-	568.766	571.485
1	569	-	Xetrov90000098m	-	-	chr1S	475	-	40000	chr1L(1; 1717, 1715) chr1S(0; 475)	2	3	1	-	568.766	571.485
1	570	-	Xetrov90000098m	-	-	chr1S	475	-	40000	chr1L(0; 1717) chr1S(0; 475)	2	2	1	-	568.766	571.485
1	571	-	Xetrov90000098m	-	-	chr1S	475	-	40000	chr1L(0; 1717) chr1S(0; 475)	2	2	1	-	568.766	571.485
1	572	-	Xetrov90000099m	-	-	chr1S	131	-	40000	chr1L(1; 1717, 1728) chr1S(8; 131, 349, 176, 175, 174, 173, 475, 162, 200)	2	11	1	-	572.567	573.698
1	573	-	Xetrov90000099m	-	-	chr1S	349	-	40000	chr1L(0; 1717) chr1S(3; 349, 176, 475, 200)	2	5	1	-	572.567	573.698
1	574	-	-	-	-	chr1S	349	-	40000	chr1L(0; 1717) chr1S(3; 349, 176, 475, 200)	2	5	-	-	-	-
1	575	-	Xetrov90000100m	-	-	chr1S	349	-	40000	chr1L(0; 1717) chr1S(3; 349, 176, 475, 200)	2	5	1	-	575.724	580.489
1	576	-	Xetrov90000100m	-	-	chr1S	349	-	40000	chr1L(0; 1717) chr1S(3; 349, 177, 475, 200)	2	5	1	-	575.724	580.489
1	577	-	Xetrov90000100m	-	-	chr1S	349	-	40000	chr1L(0; 1717) chr1S(3; 349, 178, 475, 200)	2	5	1	-	575.724	580.489
1	578	-	Xetrov90000100m	-	-	chr1S	349	-	40000	chr1L(0; 1717) chr1S(3; 349, 179, 475, 200)	2	5	1	-	575.724	580.489
1	579	-	Xetrov90000100m	-	-	chr1S	349	-	40000	chr1L(0; 1717) chr1S(4; 349, 181, 180, 475, 200)	2	6	1	-	575.724	580.489
1	580	-	Xetrov90000100m	-	-	chr1S	349	-	40000	chr1L(0; 1717) chr1S(3; 349, 181, 475, 200)	2	5	1	-	575.724	580.489
1	581	-	-	-	-	chr1S	349	-	40000	chr1L(0; 1717) chr1S(3; 349, 181, 475, 200)	2	5	-	-	-	-
1	582	-	Xetrov90000101m	-	-	chr1S	349	-	40000	chr1L(0; 1717) chr1S(3; 349, 181, 475, 200)	2	5	1	-	582.539	585.62
1	583	-	Xetrov90000101m	-	-	-	0	-	0	-	0	0	1	-	582.539	585.62
1	584	-	Xetrov90000101m	-	-	-	0	-	0	-	0	0	1	-	582.539	585.62
1	585	-	Xetrov90000101m	-	-	-	0	-	0	-	0	0	1	-	582.539	585.62
1	586	-	-	-	-	-	0	-	0	-	0	0	-	-	-	-
1	587	-	-	-	-	-	0	-	0	-	0	0	-	-	-	-
1	588	-	-	-	-	-	0	-	0	-	0	0	-	-	-	-
1	589	-	Xetrov90000102m	-	-	chr1S	176	-	35000	chr1S(3; 176, 175, 174, 173)	1	4	1	-	589.667	591.018
1	590	-	Xetrov90000102m	-	-	chr1S	177	-	35000	chr1S(0; 177)	1	1	1	-	589.667	591.018
1	591	-	Xetrov90000102m	-	-	-	0	-	0	-	0	0	1	-	589.667	591.018
1	592	-	-	-	-	-	0	-	0	-	0	0	-	-	-	-
1	593	-	-	-	-	-	0	-	0	-	0	0	-	-	-	-
1	594	-	-	-	-	-	0	-	0	-	0	0	-	-	-	-
1	595	-	-	-	-	-	0	-	0	-	0	0	-	-	-	-
1	596	-	-	-	-	-	0	-	0	-	0	0	-	-	-	-
1	597	-	-	-	-	-	0	-	0	-	0	0	-	-	-	-
1	598	-	Xetrov90000103m	-	-	chr1S	176	-	35000	chr1S(3; 176, 175, 174, 173)	1	4	1	-	598.225	608.767
1	599	-	Xetrov90000103m	-	-	-	0	-	0	-	0	0	1	-	598.225	608.767
1	600	-	Xetrov90000103m	-	-	-	0	-	0	-	0	0	1	-	598.225	608.767
1	601	-	Xetrov90000103m	-	-	-	0	-	0	-	0	0	1	-	598.225	608.767
1	602	-	Xetrov90000103m	-	-	-	0	-	0	-	0	0	1	-	598.225	608.767
1	603	-	Xetrov90000103m	-	-	-	0	-	0	-	0	0	1	-	598.225	608.767
1	604	-	Xetrov90000103m	-	-	-	0	-	0	-	0	0	1	-	598.225	608.767
1	605	-	Xetrov90000103m	-	-	-	0	-	0	-	0	0	1	-	598.225	608.767
1	606	-	Xetrov90000103m	-	-	-	0	-	0	-	0	0	1	-	598.225	608.767
1	607	-	Xetrov90000103m	-	-	-	0	-	0	-	0	0	1	-	598.225	608.767
1	608	-	Xetrov90000103m	-	-	-	0	-	0	-	0	0	1	-	598.225	608.767
1	609	-	-	-	-	-	0	-	0	-	0	0	-	-	-	-
1	610	-	-	-	-	-	0	-	0	-	0	0	-	-	-	-
1	611	-	Xetrov90000104m	-	-	chr1S	176	-	35000	chr1S(3; 176, 175, 174, 173)	1	4	1	-	611.583	613.717
1	612	-	Xetrov90000104m	-	-	-	0	-	0	-	0	0	1	-	611.583	613.717
1	613	-	Xetrov90000104m	-	-	-	0	-	0	-	0	0	1	-	611.583	613.717
1	614	-	-	-	-	-	0	-	0	-	0	0	-	-	-	-
1	615	-	Xetrov90000105m	-	-	-	0	-	0	-	0	0	1	-	615.902	617.053
1	616	-	Xetrov90000105m	-	-	-	0	-	0	-	0	0	1	-	615.902	617.053
1	617	-	Xetrov90000105m	-	-	chr1S	475	-	40000	chr1S(0; 475)	1	1	1	-	615.902	617.053
1	618	-	Xetrov90000106m	-	-	chr1S	474	-	40000	chr1S(0; 474)	1	1	1	-	618.589	625.979
1	619	-	Xetrov90000106m	-	-	-	0	-	0	-	0	0	1	-	618.589	625.979
1	620	-	Xetrov90000106m	-	-	-	0	-	0	-	0	0	1	-	618.589	625.979
1	621	-	Xetrov90000106m	-	-	-	0	-	0	-	0	0	1	-	618.589	625.979
1	622	-	Xetrov90000106m	-	-	-	0	-	0	-	0	0	1	-	618.589	625.979
1	623	-	Xetrov90000106m	-	-	-	0	-	0	-	0	0	1	-	618.589	625.979
1	624	-	Xetrov90000106m	-	-	-	0	-	0	-	0	0	1	-	618.589	625.979
1	625	-	Xetrov90000106m	-	-	-	0	-	0	-	0	0	1	-	618.589	625.979
1	626	-	-	-	-	-	0	-	0	-	0	0	-	-	-	-
1	627	-	-	-	-	-	0	-	0	-	0	0	-	-	-	-
1	628	-	-	-	-	-	0	-	0	-	0	0	-	-	-	-
1	629	-	-	-	-	-	0	-	0	-	0	0	-	-	-	-
1	630	-	-	-	-	-	0	-	0	-	0	0	-	-	-	-
1	631	-	-	-	-	-	0	-	0	-	0	0	-	-	-	-
1	632	-	-	-	-	-	0	-	0	-	0	0	-	-	-	-
1	633	-	-	-	-	-	0	-	0	-	0	0	-	-	-	-
1	634	-	-	-	-	-	0	-	0	-	0	0	-	-	-	-
1	635	-	-	-	-	-	0	-	0	-	0	0	-	-	-	-
1	636	-	-	-	-	-	0	-	0	-	0	0	-	-	-	-
1	637	-	-	-	-	-	0	-	0	-	0	0	-	-	-	-
1	638	-	-	-	-	-	0	-	0	-	0	0	-	-	-	-
1	639	-	-	-	-	-	0	-	0	-	0	0	-	-	-	-
1	640	-	-	-	-	-	0	-	0	-	0	0	-	-	-	-
1	641	-	-	-	-	-	0	-	0	-	0	0	-	-	-	-
1	642	-	-	-	-	-	0	-	0	-	0	0	-	-	-	-
1	643	-	-	-	-	-	0	-	0	-	0	0	-	-	-	-
1	644	-	-	-	-	-	0	-	0	-	0	0	-	-	-	-
1	645	-	-	-	-	-	0	-	0	-	0	0	-	-	-	-
1	646	-	-	-	-	-	0	-	0	-	0	0	-	-	-	-
1	647	-	-	-	-	-	0	-	0	-	0	0	-	-	-	-
1	648	-	-	-	-	-	0	-	0	-	0	0	-	-	-	-
1	649	-	-	-	-	-	0	-	0	-	0	0	-	-	-	-
1	650	-	-	-	-	-	0	-	0	-	0	0	-	-	-	-
1	651	-	ctnna2	-	-	-	0	-	0	-	0	0	1	-	651.643	661.839
1	652	-	ctnna2	-	-	-	0	-	0	-	0	0	1	-	651.643	661.839
1	653	-	ctnna2	-	-	-	0	-	0	-	0	0	1	-	651.643	661.839
1	654	-	ctnna2	-	-	-	0	-	0	-	0	0	1	-	651.643	661.839
1	655	-	ctnna2	-	-	-	0	-	0	-	0	0	1	-	651.643	661.839
1	656	-	ctnna2	-	-	-	0	-	0	-	0	0	1	-	651.643	661.839
1	657	-	ctnna2, Xetrov90000108m	-	-	-	0	-	0	-	0	0	2	-	651.6432, 657.0832	661.839, 657.4948
1	658	-	ctnna2	-	-	-	0	-	0	-	0	0	1	-	651.643	661.839
1	659	-	ctnna2	-	-	-	0	-	0	-	0	0	1	-	651.643	661.839
1	660	-	ctnna2	-	-	-	0	-	0	-	0	0	1	-	651.643	661.839
1	661	-	ctnna2	-	-	chr1L	421	-	45000	chr1L(0; 421)	1	1	1	-	651.643	661.839
1	662	-	-	-	-	chr1L	420	-	45000	chr1L(0; 420)	1	1	-	-	-	-
1	663	-	-	-	-	chr1L	419	-	45000	chr1L(0; 419)	1	1	-	-	-	-
1	664	-	-	-	-	chr1L	418	-	45000	chr1L(0; 418)	1	1	-	-	-	-
1	665	-	-	-	-	chr1L	417	-	45000	chr1L(0; 417)	1	1	-	-	-	-
1	666	-	-	-	-	chr1L	416	-	45000	chr1L(0; 416)	1	1	-	-	-	-
1	667	-	-	-	-	chr1L	415	-	45000	chr1L(0; 415)	1	1	-	-	-	-
1	668	-	-	-	-	chr1L	414	-	55000	chr1L(0; 414)	1	1	-	-	-	-
1	669	-	-	-	-	chr1L	413	-	55000	chr1L(0; 413)	1	1	-	-	-	-
1	670	-	-	-	-	chr1L	412	-	55000	chr1L(0; 412)	1	1	-	-	-	-
1	671	-	-	-	-	chr1L	411	-	55000	chr1L(0; 411)	1	1	-	-	-	-
1	672	-	-	-	-	chr1L	410	-	55000	chr1L(0; 410)	1	1	-	-	-	-
1	673	-	-	-	-	chr1L	409	-	55000	chr1L(0; 409)	1	1	-	-	-	-
1	674	-	-	-	-	chr1L	408	-	55000	chr1L(0; 408)	1	1	-	-	-	-
1	675	-	-	-	-	chr1L	407	-	55000	chr1L(0; 407)	1	1	-	-	-	-
1	676	-	-	-	-	chr1L	406	-	55000	chr1L(0; 406)	1	1	-	-	-	-
1	677	-	-	-	-	chr1L	405	-	55000	chr1L(0; 405)	1	1	-	-	-	-
1	678	-	-	-	-	chr1L	404	-	50000	chr1L(0; 404)	1	1	-	-	-	-
1	679	-	-	-	-	chr1L	403	-	50000	chr1L(0; 403)	1	1	-	-	-	-
1	680	-	-	-	-	chr1L	402	-	50000	chr1L(0; 402)	1	1	-	-	-	-
1	681	-	-	-	-	chr1L	401	-	50000	chr1L(0; 401)	1	1	-	-	-	-
1	682	-	-	-	-	chr1L	400	-	50000	chr1L(0; 400)	1	1	-	-	-	-
1	683	-	-	-	-	chr1L	399	-	50000	chr1L(0; 399)	1	1	-	-	-	-
1	684	-	-	-	-	chr1L	398	-	50000	chr1L(0; 398)	1	1	-	-	-	-
1	685	-	-	-	-	chr1L	397	-	50000	chr1L(0; 397)	1	1	-	-	-	-
1	686	-	-	-	-	chr1L	396	-	50000	chr1L(0; 396)	1	1	-	-	-	-
1	687	-	-	-	-	chr1L	395	-	50000	chr1L(0; 395)	1	1	-	-	-	-
1	688	-	-	-	-	chr1L	394	-	50000	chr1L(0; 394)	1	1	-	-	-	-
1	689	-	-	-	-	chr1L	393	-	50000	chr1L(0; 393)	1	1	-	-	-	-
1	690	-	-	-	-	chr1L	392	-	50000	chr1L(0; 392)	1	1	-	-	-	-
1	691	-	-	-	-	chr1L	391	-	50000	chr1L(0; 391)	1	1	-	-	-	-
1	692	-	-	-	-	chr1L	390	-	50000	chr1L(0; 390)	1	1	-	-	-	-
1	693	-	-	-	-	chr1L	389	-	50000	chr1L(0; 389)	1	1	-	-	-	-
1	694	-	-	-	-	chr1L	388	-	50000	chr1L(0; 388)	1	1	-	-	-	-
1	695	-	-	-	-	chr1L	387	-	50000	chr1L(0; 387)	1	1	-	-	-	-
1	696	-	-	-	-	chr1L	386	-	50000	chr1L(0; 386)	1	1	-	-	-	-
1	697	-	-	-	-	chr1L	385	-	50000	chr1L(0; 385)	1	1	-	-	-	-
1	698	-	-	-	-	chr1L	384	-	50000	chr1L(0; 384)	1	1	-	-	-	-
1	699	-	-	-	-	chr1L	383	-	50000	chr1L(0; 383)	1	1	-	-	-	-
1	700	-	-	-	-	chr1L	382	-	50000	chr1L(0; 382)	1	1	-	-	-	-
1	701	-	-	-	-	chr1L	381	-	50000	chr1L(0; 381)	1	1	-	-	-	-
1	702	-	-	-	-	chr1L	380	-	50000	chr1L(0; 380)	1	1	-	-	-	-
1	703	-	-	-	-	chr1L	379	-	50000	chr1L(0; 379)	1	1	-	-	-	-
1	704	-	-	-	-	chr1L	378	-	50000	chr1L(0; 378)	1	1	-	-	-	-
1	705	-	-	-	-	chr1L	377	-	50000	chr1L(0; 377)	1	1	-	-	-	-
1	706	-	-	-	-	chr1L	376	-	50000	chr1L(0; 376)	1	1	-	-	-	-
1	707	-	-	-	-	chr1L	375	-	50000	chr1L(0; 375)	1	1	-	-	-	-
1	708	-	-	-	-	chr1L	374	-	50000	chr1L(0; 374)	1	1	-	-	-	-
1	709	-	-	-	-	chr1L	373	-	50000	chr1L(0; 373)	1	1	-	-	-	-
1	710	-	-	-	-	chr1L	372	-	50000	chr1L(0; 372)	1	1	-	-	-	-
1	711	-	-	-	-	chr1L	371	-	50000	chr1L(0; 371)	1	1	-	-	-	-
1	712	-	-	-	-	chr1L	370	-	50000	chr1L(0; 370)	1	1	-	-	-	-
1	713	-	-	-	-	chr1S	1549	-	50000	chr1L(0; 369) chr1S(0; 1549)	2	2	-	-	-	-
1	714	-	-	-	-	chr1S	1549	-	50000	chr1L(0; 368) chr1S(0; 1549)	2	2	-	-	-	-
1	715	-	-	-	-	chr1S	1550	-	50000	chr1L(0; 367) chr1S(0; 1550)	2	2	-	-	-	-
1	716	-	-	-	-	chr1S	1551	-	50000	chr1L(0; 366) chr1S(0; 1551)	2	2	-	-	-	-
1	717	-	-	-	-	chr1S	1552	-	50000	chr1L(0; 365) chr1S(0; 1552)	2	2	-	-	-	-
1	718	-	-	-	-	chr1S	1553	-	50000	chr1L(0; 364) chr1S(0; 1553)	2	2	-	-	-	-
1	719	-	-	-	-	chr1S	1554	-	50000	chr1L(0; 363) chr1S(0; 1554)	2	2	-	-	-	-
1	720	-	-	-	-	chr1S	1554	-	50000	chr1L(0; 362) chr1S(0; 1554)	2	2	-	-	-	-
1	721	-	-	-	-	chr1S	1555	-	50000	chr1L(0; 361) chr1S(0; 1555)	2	2	-	-	-	-
1	722	-	-	-	-	chr1S	1556	-	50000	chr1L(0; 360) chr1S(0; 1556)	2	2	-	-	-	-
1	723	-	-	-	-	chr1S	1556	-	50000	chr1L(0; 359) chr1S(0; 1556)	2	2	-	-	-	-
1	724	-	-	-	-	chr1S	1557	-	50000	chr1L(0; 358) chr1S(0; 1557)	2	2	-	-	-	-
1	725	-	-	-	-	chr1S	1558	-	50000	chr1L(0; 357) chr1S(0; 1558)	2	2	-	-	-	-
1	726	-	-	-	-	chr1S	1559	-	50000	chr1L(0; 356) chr1S(0; 1559)	2	2	-	-	-	-
1	727	-	-	-	-	chr1S	1560	-	50000	chr1L(0; 355) chr1S(0; 1560)	2	2	-	-	-	-
1	728	-	-	-	-	chr1S	1561	-	50000	chr1L(0; 354) chr1S(0; 1561)	2	2	-	-	-	-
1	729	-	-	-	-	chr1S	1562	-	50000	chr1L(0; 353) chr1S(0; 1562)	2	2	-	-	-	-
1	730	-	-	-	-	chr1S	1563	-	50000	chr1L(0; 352) chr1S(0; 1563)	2	2	-	-	-	-
1	731	-	Xetrov90000109m, Xetrov90000110m	-	-	chr1S	1564	-	50000	chr1L(0; 351) chr1S(0; 1564)	2	2	2	-	731.0592, 731.2654	731.1652, 731.3774
1	732	-	-	-	-	chr1S	1565	-	50000	chr1L(0; 350) chr1S(0; 1565)	2	2	-	-	-	-
1	733	-	-	-	-	chr1L	346	-	60000	chr1L(0; 346)	1	1	-	-	-	-
1	734	-	-	-	-	chr1L	345	-	60000	chr1L(0; 345)	1	1	-	-	-	-
1	735	-	-	-	-	chr1L	344	-	60000	chr1L(0; 344)	1	1	-	-	-	-
1	736	-	-	-	-	chr1L	343	-	60000	chr1L(0; 343)	1	1	-	-	-	-
1	737	-	-	lrrtm1.L	-	chr1L	342	-	60000	chr1L(0; 342)	1	1	-	1	-	-
1	738	-	lrrtm1	-	-	chr1L	343	-	95000	chr1L(0; 343)	1	1	1	-	738.847	739.16
1	739	-	lrrtm1	lrrtm1.L	-	chr1L	342	-	95000	chr1L(0; 342)	1	1	1	1	738.847	739.16
1	740	-	-	-	-	-	0	-	0	-	0	0	-	-	-	-
1	741	-	-	-	-	-	0	-	0	-	0	0	-	-	-	-
1	742	-	-	-	-	-	0	-	0	-	0	0	-	-	-	-
1	743	-	-	-	-	-	0	-	0	-	0	0	-	-	-	-
1	744	-	-	-	-	-	0	-	0	-	0	0	-	-	-	-
1	745	-	-	-	-	-	0	-	0	-	0	0	-	-	-	-
1	746	-	-	-	-	-	0	-	0	-	0	0	-	-	-	-
1	747	-	-	-	-	-	0	-	0	-	0	0	-	-	-	-
1	748	-	-	-	-	-	0	-	0	-	0	0	-	-	-	-
1	749	-	-	-	-	chr1S	1581	-	45000	chr1L(0; 330) chr1S(1; 1581, 1580)	2	3	-	-	-	-
1	750	-	Xetrov90000112m	-	-	chr1S	1582	-	45000	chr1L(0; 329) chr1S(0; 1582)	2	2	1	-	750.138	750.241
1	751	-	-	-	-	chr1S	1583	-	50000	chr1S(0; 1583)	1	1	-	-	-	-
1	752	-	-	-	-	chr1S	1584	-	50000	chr1S(0; 1584)	1	1	-	-	-	-
1	753	-	-	-	-	chr1S	1585	-	50000	chr1S(0; 1585)	1	1	-	-	-	-
1	754	-	-	-	-	chr1S	1585	-	50000	chr1S(0; 1585)	1	1	-	-	-	-
1	755	-	-	-	-	chr1S	1586	-	50000	chr1S(0; 1586)	1	1	-	-	-	-
1	756	-	-	-	-	chr1S	1586	-	50000	chr1S(0; 1586)	1	1	-	-	-	-
1	757	-	-	-	-	chr1S	1588	-	45000	chr1L(0; 322) chr1S(0; 1588)	2	2	-	-	-	-
1	758	-	-	-	-	chr1S	1589	-	45000	chr1L(0; 321) chr1S(0; 1589)	2	2	-	-	-	-
1	759	-	-	-	-	chr1S	1590	-	45000	chr1L(0; 320) chr1S(0; 1590)	2	2	-	-	-	-
1	760	-	-	-	-	chr1S	1591	-	45000	chr1L(0; 319) chr1S(0; 1591)	2	2	-	-	-	-
1	761	-	-	-	-	chr1S	1592	-	45000	chr1L(0; 318) chr1S(0; 1592)	2	2	-	-	-	-
1	762	-	-	-	-	chr1S	1593	-	45000	chr1L(0; 317) chr1S(0; 1593)	2	2	-	-	-	-
1	763	-	-	-	-	chr1S	1593	-	45000	chr1L(0; 316) chr1S(0; 1593)	2	2	-	-	-	-
1	764	-	-	-	-	chr1S	1595	-	45000	chr1L(0; 315) chr1S(1; 1595, 1594)	2	3	-	-	-	-
1	765	-	-	-	-	chr1S	1596	-	45000	chr1L(0; 314) chr1S(0; 1596)	2	2	-	-	-	-
1	766	-	-	-	-	chr1S	1596	-	45000	chr1L(0; 313) chr1S(0; 1596)	2	2	-	-	-	-
1	767	-	-	-	-	chr1S	1597	-	45000	chr1L(0; 312) chr1S(0; 1597)	2	2	-	-	-	-
1	768	-	-	-	-	chr1S	1597	-	45000	chr1L(0; 311) chr1S(0; 1597)	2	2	-	-	-	-
1	769	-	-	-	-	chr1S	1598	-	45000	chr1L(0; 310) chr1S(0; 1598)	2	2	-	-	-	-
1	770	-	-	-	-	chr1S	1599	-	45000	chr1L(0; 309) chr1S(0; 1599)	2	2	-	-	-	-
1	771	-	-	-	-	chr1S	1600	-	45000	chr1L(0; 308) chr1S(0; 1600)	2	2	-	-	-	-
1	772	-	-	-	-	chr1S	1601	-	45000	chr1L(0; 307) chr1S(0; 1601)	2	2	-	-	-	-
1	773	-	-	-	-	chr1S	1601	-	45000	chr1L(0; 306) chr1S(0; 1601)	2	2	-	-	-	-
1	774	-	-	-	-	chr1S	1602	-	45000	chr1L(0; 305) chr1S(0; 1602)	2	2	-	-	-	-
1	775	-	-	-	-	chr1S	1603	-	45000	chr1L(0; 304) chr1S(0; 1603)	2	2	-	-	-	-
1	776	-	-	-	-	chr1S	1604	-	45000	chr1L(0; 303) chr1S(0; 1604)	2	2	-	-	-	-
1	777	-	-	-	-	chr1S	1605	-	45000	chr1L(0; 302) chr1S(0; 1605)	2	2	-	-	-	-
1	778	-	-	-	-	chr1S	1606	-	45000	chr1L(0; 301) chr1S(0; 1606)	2	2	-	-	-	-
1	779	-	-	-	-	chr1S	1607	-	45000	chr1S(0; 1607)	1	1	-	-	-	-
1	780	-	-	-	-	chr1S	1608	-	45000	chr1S(0; 1608)	1	1	-	-	-	-
1	781	-	-	-	-	chr1S	1608	-	45000	chr1S(0; 1608)	1	1	-	-	-	-
1	782	-	-	-	-	chr1S	1609	-	45000	chr1S(0; 1609)	1	1	-	-	-	-
1	783	-	-	-	-	chr1S	1610	-	45000	chr1S(0; 1610)	1	1	-	-	-	-
1	784	-	-	-	-	chr1S	1610	-	45000	chr1S(0; 1610)	1	1	-	-	-	-
1	785	-	-	-	-	chr1S	1611	-	45000	chr1S(0; 1611)	1	1	-	-	-	-
1	786	-	-	-	-	chr1S	1613	-	45000	chr1S(1; 1613, 1612)	1	2	-	-	-	-
1	787	-	-	-	-	chr1S	1614	-	45000	chr1S(0; 1614)	1	1	-	-	-	-
1	788	-	Xetrov90000113m	-	-	chr1S	1615	-	45000	chr1S(0; 1615)	1	1	1	-	788.993	789.282
1	789	-	Xetrov90000113m	-	-	chr1S	1616	-	45000	chr1S(0; 1616)	1	1	1	-	788.993	789.282
1	790	-	-	-	-	chr1S	1617	-	45000	chr1S(0; 1617)	1	1	-	-	-	-
1	791	-	-	-	-	chr1S	1617	-	45000	chr1S(0; 1617)	1	1	-	-	-	-
1	792	-	-	-	-	chr1S	1618	-	45000	chr1S(0; 1618)	1	1	-	-	-	-
1	793	-	-	-	-	chr1S	1619	-	45000	chr1S(0; 1619)	1	1	-	-	-	-
1	794	-	Xetrov90000114m	Xetrov90000114m.S	-	chr1S	1620	-	45000	chr1S(0; 1620)	1	1	1	1	794.117	821.788
1	795	-	Xetrov90000114m	Xetrov90000114m.S	-	chr1S	1621	-	45000	chr1S(0; 1621)	1	1	1	1	794.117	821.788
1	796	-	Xetrov90000114m	Xetrov90000114m.S	-	chr1S	1622	-	45000	chr1S(0; 1622)	1	1	1	1	794.117	821.788
1	797	-	Xetrov90000114m	Xetrov90000114m.S	-	chr1S	1623	-	45000	chr1S(0; 1623)	1	1	1	1	794.117	821.788
1	798	-	Xetrov90000114m	Xetrov90000114m.S	-	chr1S	1624	-	45000	chr1L(0; 277) chr1S(0; 1624)	2	2	1	1	794.117	821.788
1	799	-	Xetrov90000114m	Xetrov90000114m.S	-	chr1S	1625	-	45000	chr1L(0; 276) chr1S(0; 1625)	2	2	1	1	794.117	821.788
1	800	-	Xetrov90000114m	Xetrov90000114m.S	-	chr1S	1625	-	45000	chr1L(0; 275) chr1S(0; 1625)	2	2	1	1	794.117	821.788
1	801	-	Xetrov90000114m	Xetrov90000114m.S	-	chr1S	1625	-	45000	chr1L(0; 274) chr1S(0; 1625)	2	2	1	1	794.117	821.788
1	802	-	Xetrov90000114m	Xetrov90000114m.S	-	chr1S	1626	-	45000	chr1L(0; 273) chr1S(0; 1626)	2	2	1	1	794.117	821.788
1	803	-	Xetrov90000114m	Xetrov90000114m.S	-	chr1S	1627	-	45000	chr1L(0; 272) chr1S(0; 1627)	2	2	1	1	794.117	821.788
1	804	-	Xetrov90000114m	Xetrov90000114m.S	-	chr1S	1628	-	45000	chr1L(0; 271) chr1S(0; 1628)	2	2	1	1	794.117	821.788
1	805	-	Xetrov90000114m	Xetrov90000114m.S	-	chr1S	1629	-	45000	chr1L(0; 270) chr1S(0; 1629)	2	2	1	1	794.117	821.788
1	806	-	Xetrov90000114m	Xetrov90000114m.S	-	chr1S	1630	-	45000	chr1L(0; 269) chr1S(0; 1630)	2	2	1	1	794.117	821.788
1	807	-	Xetrov90000114m	Xetrov90000114m.S	-	chr1S	1631	-	45000	chr1L(0; 268) chr1S(0; 1631)	2	2	1	1	794.117	821.788
1	808	-	Xetrov90000114m	Xetrov90000114m.S	-	chr1S	1631	-	45000	chr1L(0; 267) chr1S(0; 1631)	2	2	1	1	794.117	821.788
1	809	-	Xetrov90000114m	Xetrov90000114m.S	-	chr1S	1632	-	45000	chr1L(0; 266) chr1S(0; 1632)	2	2	1	1	794.117	821.788
1	810	-	Xetrov90000114m	Xetrov90000114m.S	-	chr1S	1632	-	45000	chr1L(0; 265) chr1S(0; 1632)	2	2	1	1	794.117	821.788
1	811	-	Xetrov90000114m	Xetrov90000114m.S	-	chr1S	1633	-	45000	chr1L(0; 264) chr1S(0; 1633)	2	2	1	1	794.117	821.788
1	812	-	Xetrov90000114m	Xetrov90000114m.S	-	chr1S	1633	-	45000	chr1L(0; 263) chr1S(0; 1633)	2	2	1	1	794.117	821.788
1	813	-	Xetrov90000114m	Xetrov90000114m.S	-	chr1S	1634	-	45000	chr1S(0; 1634)	1	1	1	1	794.117	821.788
1	814	-	Xetrov90000114m	Xetrov90000114m.S	-	chr1S	1635	-	45000	chr1S(0; 1635)	1	1	1	1	794.117	821.788
1	815	-	Xetrov90000114m	Xetrov90000114m.S	-	chr1S	1636	-	45000	chr1S(0; 1636)	1	1	1	1	794.117	821.788
1	816	-	Xetrov90000114m	Xetrov90000114m.S	-	chr1S	1637	-	45000	chr1S(0; 1637)	1	1	1	1	794.117	821.788
1	817	-	Xetrov90000114m	Xetrov90000114m.S	-	chr1S	1638	-	45000	chr1S(0; 1638)	1	1	1	1	794.117	821.788
1	818	-	Xetrov90000114m	Xetrov90000114m.S	-	chr1S	1638	-	45000	chr1S(0; 1638)	1	1	1	1	794.117	821.788
1	819	-	Xetrov90000114m	Xetrov90000114m.S	-	chr1S	1639	-	45000	chr1S(0; 1639)	1	1	1	1	794.117	821.788
1	820	-	Xetrov90000114m	Xetrov90000114m.S	-	chr1S	1639	-	45000	chr1S(0; 1639)	1	1	1	1	794.117	821.788
1	821	-	Xetrov90000114m	Xetrov90000114m.S	-	chr1S	1640	-	45000	chr1S(0; 1640)	1	1	1	1	794.117	821.788
1	822	-	-	-	-	-	0	-	0	-	0	0	-	-	-	-
1	823	-	-	-	-	-	0	-	0	-	0	0	-	-	-	-
1	824	-	-	-	-	-	0	-	0	-	0	0	-	-	-	-
1	825	-	-	-	-	-	0	-	0	-	0	0	-	-	-	-
1	826	-	-	-	-	-	0	-	0	-	0	0	-	-	-	-
1	827	-	-	-	-	-	0	-	0	-	0	0	-	-	-	-
1	828	-	-	-	-	-	0	-	0	-	0	0	-	-	-	-
1	829	-	-	-	-	-	0	-	0	-	0	0	-	-	-	-
1	830	-	-	-	-	-	0	-	0	-	0	0	-	-	-	-
1	831	-	-	-	-	-	0	-	0	-	0	0	-	-	-	-
1	832	-	-	-	-	-	0	-	0	-	0	0	-	-	-	-
1	833	-	-	-	-	-	0	-	0	-	0	0	-	-	-	-
1	834	-	-	-	-	-	0	-	0	-	0	0	-	-	-	-
1	835	-	-	-	-	-	0	-	0	-	0	0	-	-	-	-
1	836	-	-	-	-	-	0	-	0	-	0	0	-	-	-	-
1	837	-	-	-	-	-	0	-	0	-	0	0	-	-	-	-
1	838	-	-	-	-	-	0	-	0	-	0	0	-	-	-	-
1	839	-	-	-	-	-	0	-	0	-	0	0	-	-	-	-
1	840	-	-	-	-	-	0	-	0	-	0	0	-	-	-	-
1	841	-	-	-	-	-	0	-	0	-	0	0	-	-	-	-
1	842	-	-	-	-	-	0	-	0	-	0	0	-	-	-	-
1	843	-	-	-	-	-	0	-	0	-	0	0	-	-	-	-
1	844	-	-	-	-	-	0	-	0	-	0	0	-	-	-	-
1	845	-	-	-	-	-	0	-	0	-	0	0	-	-	-	-
1	846	-	-	-	-	-	0	-	0	-	0	0	-	-	-	-
1	847	-	-	-	-	-	0	-	0	-	0	0	-	-	-	-
1	848	-	-	-	-	-	0	-	0	-	0	0	-	-	-	-
1	849	-	-	-	-	-	0	-	0	-	0	0	-	-	-	-
1	850	-	-	-	-	-	0	-	0	-	0	0	-	-	-	-
1	851	-	-	-	-	-	0	-	0	-	0	0	-	-	-	-
1	852	-	-	-	-	-	0	-	0	-	0	0	-	-	-	-
1	853	-	-	-	-	-	0	-	0	-	0	0	-	-	-	-
1	854	-	-	-	-	-	0	-	0	-	0	0	-	-	-	-
1	855	-	-	-	-	-	0	-	0	-	0	0	-	-	-	-
1	856	-	-	-	-	-	0	-	0	-	0	0	-	-	-	-
1	857	-	-	-	-	-	0	-	0	-	0	0	-	-	-	-
1	858	-	-	-	-	-	0	-	0	-	0	0	-	-	-	-
1	859	-	-	-	-	-	0	-	0	-	0	0	-	-	-	-
1	860	-	Xetrov90000115m	-	-	-	0	-	0	-	0	0	1	-	860.671	861.166
1	861	-	Xetrov90000115m	-	-	-	0	-	0	-	0	0	1	-	860.671	861.166
1	862	-	-	-	-	-	0	-	0	-	0	0	-	-	-	-
1	863	-	-	-	-	-	0	-	0	-	0	0	-	-	-	-
1	864	-	-	-	-	-	0	-	0	-	0	0	-	-	-	-
1	865	-	-	-	-	-	0	-	0	-	0	0	-	-	-	-
1	866	-	-	-	-	-	0	-	0	-	0	0	-	-	-	-
1	867	-	-	-	-	-	0	-	0	-	0	0	-	-	-	-
1	868	-	-	-	-	-	0	-	0	-	0	0	-	-	-	-
1	869	-	-	-	-	-	0	-	0	-	0	0	-	-	-	-
1	870	-	-	-	-	-	0	-	0	-	0	0	-	-	-	-
1	871	-	-	-	-	-	0	-	0	-	0	0	-	-	-	-
1	872	-	Xetrov90000116m	-	-	-	0	-	0	-	0	0	1	-	872.729	874.106
1	873	-	Xetrov90000116m	-	-	-	0	-	0	-	0	0	1	-	872.729	874.106
1	874	-	Xetrov90000116m	-	-	-	0	-	0	-	0	0	1	-	872.729	874.106
1	875	-	-	-	-	-	0	-	0	-	0	0	-	-	-	-
1	876	-	-	-	-	-	0	-	0	-	0	0	-	-	-	-
1	877	-	-	-	-	-	0	-	0	-	0	0	-	-	-	-
1	878	-	-	-	-	-	0	-	0	-	0	0	-	-	-	-
1	879	-	-	-	-	-	0	-	0	-	0	0	-	-	-	-
1	880	-	-	-	-	-	0	-	0	-	0	0	-	-	-	-
1	881	-	-	-	-	-	0	-	0	-	0	0	-	-	-	-
1	882	-	-	-	-	-	0	-	0	-	0	0	-	-	-	-
1	883	-	-	-	-	-	0	-	0	-	0	0	-	-	-	-
1	884	-	-	-	-	-	0	-	0	-	0	0	-	-	-	-
1	885	-	-	-	-	-	0	-	0	-	0	0	-	-	-	-
1	886	-	-	-	-	-	0	-	0	-	0	0	-	-	-	-
1	887	-	-	-	-	-	0	-	0	-	0	0	-	-	-	-
1	888	-	-	-	-	-	0	-	0	-	0	0	-	-	-	-
1	889	-	-	-	-	-	0	-	0	-	0	0	-	-	-	-
1	890	-	-	-	-	-	0	-	0	-	0	0	-	-	-	-
1	891	-	-	-	-	-	0	-	0	-	0	0	-	-	-	-
1	892	-	-	-	-	-	0	-	0	-	0	0	-	-	-	-
1	893	-	-	-	-	-	0	-	0	-	0	0	-	-	-	-
1	894	-	-	-	-	-	0	-	0	-	0	0	-	-	-	-
1	895	-	-	-	-	-	0	-	0	-	0	0	-	-	-	-
1	896	-	-	-	-	-	0	-	0	-	0	0	-	-	-	-
1	897	-	-	-	-	-	0	-	0	-	0	0	-	-	-	-
1	898	-	-	-	-	-	0	-	0	-	0	0	-	-	-	-
1	899	-	-	-	-	-	0	-	0	-	0	0	-	-	-	-
1	900	-	-	-	-	-	0	-	0	-	0	0	-	-	-	-
1	901	-	-	-	-	-	0	-	0	-	0	0	-	-	-	-
1	902	-	-	-	-	-	0	-	0	-	0	0	-	-	-	-
1	903	-	-	-	-	-	0	-	0	-	0	0	-	-	-	-
1	904	-	-	-	-	-	0	-	0	-	0	0	-	-	-	-
1	905	-	-	-	-	-	0	-	0	-	0	0	-	-	-	-
1	906	-	-	-	-	-	0	-	0	-	0	0	-	-	-	-
1	907	-	-	-	-	-	0	-	0	-	0	0	-	-	-	-
1	908	-	-	-	-	-	0	-	0	-	0	0	-	-	-	-
1	909	-	-	-	-	-	0	-	0	-	0	0	-	-	-	-
1	910	-	-	-	-	-	0	-	0	-	0	0	-	-	-	-
1	911	-	-	-	-	-	0	-	0	-	0	0	-	-	-	-
1	912	-	-	-	-	-	0	-	0	-	0	0	-	-	-	-
1	913	-	-	-	-	-	0	-	0	-	0	0	-	-	-	-
1	914	-	-	-	-	-	0	-	0	-	0	0	-	-	-	-
1	915	-	-	-	-	-	0	-	0	-	0	0	-	-	-	-
1	916	-	-	-	-	-	0	-	0	-	0	0	-	-	-	-
1	917	-	-	-	-	-	0	-	0	-	0	0	-	-	-	-
1	918	-	-	-	-	-	0	-	0	-	0	0	-	-	-	-
1	919	-	-	-	-	-	0	-	0	-	0	0	-	-	-	-
1	920	-	-	-	-	-	0	-	0	-	0	0	-	-	-	-
1	921	-	-	-	-	-	0	-	0	-	0	0	-	-	-	-
1	922	-	-	-	-	-	0	-	0	-	0	0	-	-	-	-
1	923	-	-	-	-	-	0	-	0	-	0	0	-	-	-	-
1	924	-	-	-	-	-	0	-	0	-	0	0	-	-	-	-
1	925	-	-	-	-	-	0	-	0	-	0	0	-	-	-	-
1	926	-	-	-	-	-	0	-	0	-	0	0	-	-	-	-
1	927	-	-	-	-	-	0	-	0	-	0	0	-	-	-	-
1	928	-	-	-	-	-	0	-	0	-	0	0	-	-	-	-
1	929	-	-	-	-	-	0	-	0	-	0	0	-	-	-	-
1	930	-	-	-	-	-	0	-	0	-	0	0	-	-	-	-
1	931	-	-	-	-	-	0	-	0	-	0	0	-	-	-	-
1	932	-	-	-	-	-	0	-	0	-	0	0	-	-	-	-
1	933	-	-	-	-	-	0	-	0	-	0	0	-	-	-	-
1	934	-	-	-	-	-	0	-	0	-	0	0	-	-	-	-
1	935	-	-	-	-	-	0	-	0	-	0	0	-	-	-	-
1	936	-	-	-	-	-	0	-	0	-	0	0	-	-	-	-
1	937	-	-	-	-	-	0	-	0	-	0	0	-	-	-	-
1	938	-	-	-	-	-	0	-	0	-	0	0	-	-	-	-
1	939	-	-	-	-	-	0	-	0	-	0	0	-	-	-	-
1	940	-	-	-	-	-	0	-	0	-	0	0	-	-	-	-
1	941	-	-	-	-	-	0	-	0	-	0	0	-	-	-	-
1	942	-	-	-	-	-	0	-	0	-	0	0	-	-	-	-
1	943	-	-	-	-	-	0	-	0	-	0	0	-	-	-	-
1	944	-	-	-	-	-	0	-	0	-	0	0	-	-	-	-
1	945	-	-	-	-	-	0	-	0	-	0	0	-	-	-	-
1	946	-	-	-	-	-	0	-	0	-	0	0	-	-	-	-
1	947	-	-	-	-	-	0	-	0	-	0	0	-	-	-	-
1	948	-	-	-	-	-	0	-	0	-	0	0	-	-	-	-
1	949	-	-	-	-	-	0	-	0	-	0	0	-	-	-	-
1	950	-	-	-	-	-	0	-	0	-	0	0	-	-	-	-
1	951	-	-	-	-	-	0	-	0	-	0	0	-	-	-	-
1	952	-	-	-	-	-	0	-	0	-	0	0	-	-	-	-
1	953	-	-	-	-	-	0	-	0	-	0	0	-	-	-	-
1	954	-	-	-	-	-	0	-	0	-	0	0	-	-	-	-
1	955	-	-	-	-	-	0	-	0	-	0	0	-	-	-	-
1	956	-	-	-	-	-	0	-	0	-	0	0	-	-	-	-
1	957	-	-	-	-	-	0	-	0	-	0	0	-	-	-	-
1	958	-	-	-	-	-	0	-	0	-	0	0	-	-	-	-
1	959	-	-	-	-	-	0	-	0	-	0	0	-	-	-	-
1	960	-	-	-	-	-	0	-	0	-	0	0	-	-	-	-
1	961	-	-	-	-	-	0	-	0	-	0	0	-	-	-	-
1	962	-	-	-	-	-	0	-	0	-	0	0	-	-	-	-
1	963	-	-	-	-	-	0	-	0	-	0	0	-	-	-	-
1	964	-	-	-	-	-	0	-	0	-	0	0	-	-	-	-
1	965	-	-	-	-	-	0	-	0	-	0	0	-	-	-	-
1	966	-	-	-	-	-	0	-	0	-	0	0	-	-	-	-
1	967	-	-	-	-	-	0	-	0	-	0	0	-	-	-	-
1	968	-	Xetrov90000117m	-	-	-	0	-	0	-	0	0	1	-	968.435	969.176
1	969	-	Xetrov90000117m	-	-	-	0	-	0	-	0	0	1	-	968.435	969.176
1	970	-	LOC101733139	-	-	-	0	-	0	-	0	0	1	-	970.887	973.587
1	971	-	LOC101733139	-	-	-	0	-	0	-	0	0	1	-	970.887	973.587
1	972	-	LOC101733139	-	-	-	0	-	0	-	0	0	1	-	970.887	973.587
1	973	-	LOC101733139	-	-	-	0	-	0	-	0	0	1	-	970.887	973.587
1	974	-	-	-	-	-	0	-	0	-	0	0	-	-	-	-
1	975	-	-	-	-	-	0	-	0	-	0	0	-	-	-	-
1	976	-	-	-	-	-	0	-	0	-	0	0	-	-	-	-
1	977	-	-	-	-	-	0	-	0	-	0	0	-	-	-	-
1	978	-	Xetrov90000120m	-	-	-	0	-	0	-	0	0	1	-	978.028	978.12
1	979	-	Xetrov90000121m	-	-	-	0	-	0	-	0	0	1	-	979.198	979.292
1	980	-	Xetrov90000122m	-	-	-	0	-	0	-	0	0	1	-	980.339	980.435
1	981	-	Xetrov90000123m	-	-	-	0	-	0	-	0	0	1	-	981.407	981.507
1	982	-	-	-	-	-	0	-	0	-	0	0	-	-	-	-
1	983	-	-	-	-	-	0	-	0	-	0	0	-	-	-	-
1	984	-	Xetrov90000124m	-	-	-	0	-	0	-	0	0	1	-	984.358	984.458
1	985	-	Xetrov90000125m	-	-	-	0	-	0	-	0	0	1	-	985.305	985.396
1	986	-	-	-	-	-	0	-	0	-	0	0	-	-	-	-
1	987	-	-	-	-	-	0	-	0	-	0	0	-	-	-	-
1	988	-	-	-	-	-	0	-	0	-	0	0	-	-	-	-
1	989	-	-	-	-	-	0	-	0	-	0	0	-	-	-	-
1	990	-	-	-	-	-	0	-	0	-	0	0	-	-	-	-
1	991	-	-	-	-	-	0	-	0	-	0	0	-	-	-	-
1	992	-	-	-	-	-	0	-	0	-	0	0	-	-	-	-
1	993	-	Xetrov90000126m	-	-	-	0	-	0	-	0	0	1	-	993.019	993.437
1	994	-	Xetrov90000127m	Xelaev18004761m, Xelaev18004762m, Xelaev18004763m	-	chr1L	31	R	35000	chr1L(0; 31)	1	1	1	3	994.292	994.384
1	995	-	Xetrov90000128m	-	-	chr1L	30	R	35000	chr1L(0; 30)	1	1	1	-	995.388	995.939
1	996	-	-	Xelaev18004759m, Xelaev18004760m	-	chr1L	29	R	35000	chr1L(0; 29)	1	1	-	2	-	-
1	997	-	-	Xelaev18004759m	-	chr1L	28	R	35000	chr1L(0; 28)	1	1	-	1	-	-
1	998	-	Xetrov90000130m	Xetrov90000134m.L	-	chr1L	27	R	35000	chr1L(0; 27)	1	1	1	1	998.272	998.384
1	999	-	Xetrov90000131m	-	-	chr1L	26	R	35000	chr1L(0; 26)	1	1	1	-	999.757	999.857
1	1000	-	-	-	-	chr1L	25	R	35000	chr1L(0; 25)	1	1	-	-	-	-
1	1001	-	Xetrov90000132m, Xetrov90000133m	-	-	chr1L	24	R	35000	chr1L(1; 24, 83)	1	2	2	-	1001.187, 1001.6158	1001.276, 1002.0468
1	1002	-	Xetrov90000133m, Xetrov90000134m	-	-	chr1L	23	R	35000	chr1L(1; 23, 82)	1	2	2	-	1001.6158, 1002.6128	1002.0468, 1002.7146
1	1003	-	Xetrov90000135m	-	-	chr1L	22	R	35000	chr1L(1; 22, 81)	1	2	1	-	1003.69	1003.78
1	1004	-	-	-	-	chr1L	21	R	35000	chr1L(1; 21, 80)	1	2	-	-	-	-
1	1005	-	-	-	-	chr1L	20	R	35000	chr1L(1; 20, 79)	1	2	-	-	-	-
1	1006	-	Xetrov90000136m, Xetrov90000137m	-	-	chr1L	7	R	35000	chr1L(7; 7, 19, 8, 78, 22, 1805, 27, 53)	1	8	2	-	1006.0106, 1006.9988	1006.1114, 1007.0944
1	1007	-	Xetrov90000137m	-	-	chr1L	18	R	35000	chr1L(6; 18, 7, 77, 21, 1805, 26, 52)	1	7	1	-	1007	1007.09
1	1008	-	Xetrov90000138m, LOC101734878	-	-	chr1L	17	R	35000	chr1L(6; 17, 6, 76, 20, 1805, 25, 51)	1	7	2	-	1008.3622, 1008.6326	1008.4504, 1009.1638
1	1009	-	LOC101734878, Xetrov90000140m	-	-	chr1L	75	R	35000	chr1L(4; 75, 19, 1805, 24, 50)	1	5	2	-	1008.6326, 1009.7334	1009.1638, 1009.8268
1	1010	-	Xetrov90000141m, Xetrov90000142m	-	-	chr1L	74	R	35000	chr1L(4; 74, 18, 1805, 23, 49)	1	5	2	-	1010.338, 1010.875	1010.4212, 1010.9662
1	1011	-	Xetrov90000143m	-	-	chr1L	73	R	35000	chr1L(4; 73, 17, 1805, 22, 48)	1	5	1	-	1011.63	1011.72
1	1012	-	Xetrov90000144m	-	-	chr1L	72	R	35000	chr1L(3; 72, 1805, 21, 47)	1	4	1	-	1012.66	1020.59
1	1013	-	Xetrov90000144m	-	-	chr1L	71	R	35000	chr1L(3; 71, 1805, 20, 46)	1	4	1	-	1012.66	1020.59
1	1014	-	Xetrov90000144m	-	-	chr1L	70	R	35000	chr1L(3; 70, 1805, 19, 45)	1	4	1	-	1012.66	1020.59
1	1015	-	Xetrov90000144m	-	-	chr1L	69	R	35000	chr1L(1; 69, 18)	1	2	1	-	1012.66	1020.59
1	1016	-	Xetrov90000144m	-	-	chr1L	68	R	35000	chr1L(1; 68, 17)	1	2	1	-	1012.66	1020.59
1	1017	-	Xetrov90000144m, Xetrov90000145m	-	-	chr1L	67	R	35000	chr1L(0; 67)	1	1	2	-	1012.6614, 1017.8656	1020.5922, 1017.9546
1	1018	-	Xetrov90000144m, Xetrov90000146m	-	-	chr1L	66	R	35000	chr1L(2; 66, 83, 92)	1	3	2	-	1012.6614, 1018.9354	1020.5922, 1019.0244
1	1019	-	Xetrov90000144m, Xetrov90000146m, Xetrov90000147m	-	-	chr1L	65	R	35000	chr1L(2; 65, 82, 91)	1	3	3	-	1012.6614, 1018.9354, 1019.7278	1020.5922, 1019.0244, 1019.8192
1	1020	-	Xetrov90000144m	-	-	chr1L	81	R	35000	chr1L(1; 81, 90)	1	2	1	-	1012.66	1020.59
1	1021	-	-	-	-	chr1L	80	R	35000	chr1L(1; 80, 89)	1	2	-	-	-	-
1	1022	-	Xetrov90000148m	-	-	chr1L	79	R	35000	chr1L(1; 79, 88)	1	2	1	-	1022.35	1022.44
1	1023	-	Xetrov90000149m, Xetrov90000150m	-	-	chr1L	78	R	35000	chr1L(1; 78, 87)	1	2	2	-	1023.0924, 1023.3388	1023.1922, 1023.7706
1	1024	-	-	-	-	chr1L	77	R	35000	chr1L(1; 77, 86)	1	2	-	-	-	-
1	1025	-	Xetrov90000151m	-	-	chr1L	76	R	35000	chr1L(1; 76, 85)	1	2	1	-	1025.19	1025.3
1	1026	-	-	-	-	chr1L	75	R	35000	chr1L(1; 75, 84)	1	2	-	-	-	-
1	1027	-	Xetrov90000152m	-	-	chr1L	74	R	35000	chr1L(1; 74, 83)	1	2	1	-	1027.77	1027.86
1	1028	-	-	-	-	chr1L	73	R	35000	chr1L(1; 73, 82)	1	2	-	-	-	-
1	1029	-	Xetrov90000153m	-	-	chr1L	72	R	35000	chr1L(1; 72, 81)	1	2	1	-	1029.08	1029.85
1	1030	-	-	-	-	chr1L	71	R	35000	chr1L(1; 71, 80)	1	2	-	-	-	-
1	1031	-	Xetrov90000154m	-	-	chr1L	70	R	35000	chr1L(1; 70, 79)	1	2	1	-	1031.06	1031.91
1	1032	-	-	-	-	chr1L	69	R	35000	chr1L(1; 69, 78)	1	2	-	-	-	-
1	1033	-	-	-	-	chr1L	68	R	35000	chr1L(1; 68, 77)	1	2	-	-	-	-
1	1034	-	Xetrov90000155m, Xetrov90000156m	-	-	chr1L	67	R	35000	chr1L(1; 67, 76)	1	2	2	-	1034.466, 1034.9576	1034.5586, 1039.2666
1	1035	-	Xetrov90000156m, Xetrov90000157m	-	-	chr1L	66	R	35000	chr1L(1; 66, 75)	1	2	2	-	1034.9576, 1035.8414	1039.2666, 1036.308
1	1036	-	Xetrov90000156m, Xetrov90000157m, Xetrov90000158m	-	-	chr1L	65	R	35000	chr1L(1; 65, 74)	1	2	3	-	1034.9576, 1035.8414, 1036.8054	1039.2666, 1036.308, 1036.905
1	1037	-	Xetrov90000156m, Xetrov90000159m	-	-	chr1L	73	R	35000	chr1L(0; 73)	1	1	2	-	1034.9576, 1037.1246	1039.2666, 1037.8388
1	1038	-	Xetrov90000156m	-	-	-	0	-	0	-	0	0	1	-	1034.96	1039.27
1	1039	-	Xetrov90000156m, Xetrov90000160m	-	-	-	0	-	0	-	0	0	2	-	1034.9576, 1039.1786	1039.2666, 1039.2668
1	1040	-	-	-	-	-	0	-	0	-	0	0	-	-	-	-
1	1041	-	Xetrov90000161m	-	-	-	0	-	0	-	0	0	1	-	1041.72	1042.36
1	1042	-	Xetrov90000161m, Xetrov90000162m	-	-	-	0	-	0	-	0	0	2	-	1041.718, 1042.9318	1042.3638, 1043.0348
1	1043	-	Xetrov90000162m, Xetrov90000163m	-	-	-	0	-	0	-	0	0	2	-	1042.9318, 1043.792	1043.0348, 1043.8766
1	1044	-	-	-	-	-	0	-	0	-	0	0	-	-	-	-
1	1045	-	Xetrov90000164m	-	-	-	0	-	0	-	0	0	1	-	1045.23	1045.33
1	1046	-	Xetrov90000165m	-	-	-	0	-	0	-	0	0	1	-	1046.67	1046.76
1	1047	-	-	-	-	-	0	-	0	-	0	0	-	-	-	-
1	1048	-	-	-	-	-	0	-	0	-	0	0	-	-	-	-
1	1049	-	-	-	-	-	0	-	0	-	0	0	-	-	-	-
1	1050	-	Xetrov90000166m	-	-	-	0	-	0	-	0	0	1	-	1050.47	1050.56
1	1051	-	Xetrov90000168m	-	-	-	0	-	0	-	0	0	1	-	1051.92	1052.44
1	1052	-	Xetrov90000168m	-	-	-	0	-	0	-	0	0	1	-	1051.92	1052.44
1	1053	-	-	-	-	-	0	-	0	-	0	0	-	-	-	-
1	1054	-	Xetrov90000169m	-	-	-	0	-	0	-	0	0	1	-	1054.77	1054.85
1	1055	-	-	-	-	-	0	-	0	-	0	0	-	-	-	-
1	1056	-	LOC101730802	-	-	-	0	-	0	-	0	0	1	-	1056.05	1056.14
1	1057	-	Xetrov90000171m	-	-	-	0	-	0	-	0	0	1	-	1057.46	1057.63
1	1058	-	Xetrov90000172m	-	-	-	0	-	0	-	0	0	1	-	1058.55	1058.6
1	1059	-	LOC101730318	Xelaev18004761m, Xelaev18004762m, Xelaev18004763m	-	chr1L	31	R	35000	chr1L(0; 31)	1	1	1	3	1059.53	1060.39
1	1060	-	LOC101730318	Xelaev18004761m, Xelaev18004762m, Xelaev18004763m	-	chr1L	31	-	40000	chr1L(0; 31)	1	1	1	3	1059.53	1060.39
1	1061	-	Xetrov90000174m	-	-	chr1L	52	R	35000	chr1L(1; 52, 31)	1	2	1	-	1061.82	1061.91
1	1062	-	LOC101730659	-	-	chr1L	51	R	35000	chr1L(1; 51, 31)	1	2	1	-	1062.3	1062.69
1	1063	-	Xetrov90000176m	-	-	chr1L	50	R	35000	chr1L(1; 50, 31)	1	2	1	-	1063.26	1063.36
1	1064	-	Xetrov90000177m	-	-	chr1L	49	R	35000	chr1L(1; 49, 31)	1	2	1	-	1064.11	1064.2
1	1065	-	Xetrov90000178m	-	-	chr1L	48	R	35000	chr1L(1; 48, 31)	1	2	1	-	1065.06	1065.16
1	1066	-	Xetrov90000179m, Xetrov90000180m	-	-	chr1L	47	R	35000	chr1L(1; 47, 31)	1	2	2	-	1066.6698, 1066.9666	1066.7588, 1067.3972
1	1067	-	Xetrov90000180m	-	-	chr1L	46	R	35000	chr1L(1; 46, 31)	1	2	1	-	1066.97	1067.4
1	1068	-	Xetrov90000181m, Xetrov90000182m	-	-	chr1L	45	R	35000	chr1L(1; 45, 31)	1	2	2	-	1068.0766, 1068.6812	1068.17, 1068.7724
1	1069	-	Xetrov90000183m	-	-	chr1L	44	R	35000	chr1L(1; 44, 31)	1	2	1	-	1069.43	1069.52
1	1070	-	-	-	-	chr1L	43	R	35000	chr1L(1; 43, 31)	1	2	-	-	-	-
1	1071	-	-	-	-	chr1L	42	R	35000	chr1L(1; 42, 31)	1	2	-	-	-	-
1	1072	-	LOC101730429	-	-	chr1L	41	R	35000	chr1L(1; 41, 31)	1	2	1	-	1072.15	1072.58
1	1073	-	Xetrov90000185m, Xetrov90000186m	-	-	chr1L	8	R	35000	chr1L(5; 8, 83, 27, 53, 40, 31)	1	6	2	-	1073.1452, 1073.6154	1073.2358, 1073.708
1	1074	-	Xetrov90000187m, Xetrov90000188m	-	-	chr1L	7	R	35000	chr1L(5; 7, 82, 26, 52, 39, 31)	1	6	2	-	1074.107, 1074.973	1074.2088, 1075.0642
1	1075	-	Xetrov90000188m, LOC101735266	-	-	chr1L	6	R	35000	chr1L(5; 6, 81, 25, 51, 38, 31)	1	6	2	-	1074.973, 1075.1972	1075.0642, 1075.6292
1	1076	-	Xetrov90000190m	-	-	chr1L	80	R	35000	chr1L(3; 80, 24, 50, 31)	1	4	1	-	1076.2	1076.3
1	1077	-	Xetrov90000191m, Xetrov90000192m	-	-	chr1L	79	R	35000	chr1L(3; 79, 23, 49, 31)	1	4	2	-	1077.0626, 1077.2842	1077.1628, 1077.7166
1	1078	-	-	-	-	chr1L	78	R	35000	chr1L(3; 78, 22, 48, 31)	1	4	-	-	-	-
1	1079	-	Xetrov90000193m	-	-	chr1L	77	R	35000	chr1L(3; 77, 21, 47, 31)	1	4	1	-	1079.3	1079.9
1	1080	-	-	-	-	chr1L	76	R	35000	chr1L(3; 76, 20, 46, 31)	1	4	-	-	-	-
1	1081	-	-	-	-	chr1L	75	R	35000	chr1L(3; 75, 19, 45, 31)	1	4	-	-	-	-
1	1082	-	Xetrov90000194m, Xetrov90000195m	-	-	chr1L	74	R	35000	chr1L(2; 74, 18, 31)	1	3	2	-	1082.0496, 1082.4292	1087.6484, 1082.518
1	1083	-	Xetrov90000194m, Xetrov90000196m, Xetrov90000197m	-	-	chr1L	73	R	35000	chr1L(2; 73, 17, 31)	1	3	3	-	1082.0496, 1083.0624, 1083.4966	1087.6484, 1083.1506, 1083.5946
1	1084	-	Xetrov90000194m, Xetrov90000198m	-	-	chr1L	72	R	35000	chr1L(1; 72, 31)	1	2	2	-	1082.0496, 1084.019	1087.6484, 1084.1148
1	1085	-	Xetrov90000194m, Xetrov90000199m	-	-	chr1L	71	R	35000	chr1L(1; 71, 31)	1	2	2	-	1082.0496, 1085.987	1087.6484, 1086.0758
1	1086	-	Xetrov90000194m, Xetrov90000199m, Xetrov90000200m	-	-	chr1L	70	R	35000	chr1L(1; 70, 31)	1	2	3	-	1082.0496, 1085.987, 1086.9488	1087.6484, 1086.0758, 1087.0376
1	1087	-	Xetrov90000194m, Xetrov90000200m	-	-	chr1L	69	R	35000	chr1L(1; 69, 31)	1	2	2	-	1082.0496, 1086.9488	1087.6484, 1087.0376
1	1088	-	Xetrov90000201m	-	-	chr1L	68	R	35000	chr1L(1; 68, 31)	1	2	1	-	1088.4	1088.52
1	1089	-	-	-	-	chr1L	67	R	35000	chr1L(1; 67, 31)	1	2	-	-	-	-
1	1090	-	Xetrov90000202m	-	-	chr1L	66	R	35000	chr1L(1; 66, 31)	1	2	1	-	1090.77	1090.86
1	1091	-	-	-	-	chr1L	65	R	35000	chr1L(1; 65, 31)	1	2	-	-	-	-
1	1092	-	Xetrov90000203m, Xetrov90000204m	-	-	chr1L	64	R	35000	chr1L(1; 64, 31)	1	2	2	-	1092.3024, 1092.8706	1092.405, 1092.9724
1	1093	-	Xetrov90000205m	-	-	chr1L	63	R	35000	chr1L(0; 63)	1	1	1	-	1093.37	1093.47
1	1094	-	-	-	-	-	0	-	0	-	0	0	-	-	-	-
1	1095	-	Xetrov90000206m	-	-	-	0	-	0	-	0	0	1	-	1095.66	1095.75
1	1096	-	-	-	-	-	0	-	0	-	0	0	-	-	-	-
1	1097	-	Xetrov90000207m	-	-	-	0	-	0	-	0	0	1	-	1097.31	1097.7
1	1098	-	Xetrov90000209m	-	-	-	0	-	0	-	0	0	1	-	1098.61	1099
1	1099	-	Xetrov90000209m	-	-	-	0	-	0	-	0	0	1	-	1098.61	1099
1	1100	-	-	-	-	-	0	-	0	-	0	0	-	-	-	-
1	1101	-	-	-	-	-	0	-	0	-	0	0	-	-	-	-
1	1102	-	-	-	-	-	0	-	0	-	0	0	-	-	-	-
1	1103	-	-	-	-	-	0	-	0	-	0	0	-	-	-	-
1	1104	-	-	-	-	-	0	-	0	-	0	0	-	-	-	-
1	1105	-	-	-	-	-	0	-	0	-	0	0	-	-	-	-
1	1106	-	-	-	-	-	0	-	0	-	0	0	-	-	-	-
1	1107	-	LOC100496115	-	-	-	0	-	0	-	0	0	1	-	1107.69	1107.9
1	1108	-	-	-	-	-	0	-	0	-	0	0	-	-	-	-
1	1109	-	-	-	-	-	0	-	0	-	0	0	-	-	-	-
1	1110	-	-	-	-	-	0	-	0	-	0	0	-	-	-	-
1	1111	-	-	-	-	-	0	-	0	-	0	0	-	-	-	-
1	1112	-	LOC100495969	-	-	-	0	-	0	-	0	0	1	-	1112.22	1115.3
1	1113	-	LOC100495969	-	-	-	0	-	0	-	0	0	1	-	1112.22	1115.3
1	1114	-	LOC100495969	-	-	-	0	-	0	-	0	0	1	-	1112.22	1115.3
1	1115	-	LOC100495969	-	-	-	0	-	0	-	0	0	1	-	1112.22	1115.3
1	1116	-	-	-	-	-	0	-	0	-	0	0	-	-	-	-
1	1117	-	-	-	-	-	0	-	0	-	0	0	-	-	-	-
1	1118	-	-	-	-	-	0	-	0	-	0	0	-	-	-	-
1	1119	-	-	-	-	-	0	-	0	-	0	0	-	-	-	-
1	1120	-	-	-	-	-	0	-	0	-	0	0	-	-	-	-
1	1121	-	-	-	-	-	0	-	0	-	0	0	-	-	-	-
1	1122	-	-	-	-	-	0	-	0	-	0	0	-	-	-	-
1	1123	-	-	-	-	-	0	-	0	-	0	0	-	-	-	-
1	1124	-	-	-	-	-	0	-	0	-	0	0	-	-	-	-
1	1125	-	-	-	-	-	0	-	0	-	0	0	-	-	-	-
1	1126	-	Xetrov90000213m	-	-	-	0	-	0	-	0	0	1	-	1126.76	1127.12
1	1127	-	Xetrov90000213m	-	-	-	0	-	0	-	0	0	1	-	1126.76	1127.12
1	1128	-	-	-	-	-	0	-	0	-	0	0	-	-	-	-
1	1129	-	-	-	-	-	0	-	0	-	0	0	-	-	-	-
1	1130	-	-	-	-	-	0	-	0	-	0	0	-	-	-	-
1	1131	-	-	-	-	-	0	-	0	-	0	0	-	-	-	-
1	1132	-	-	-	-	-	0	-	0	-	0	0	-	-	-	-
1	1133	-	-	-	-	-	0	-	0	-	0	0	-	-	-	-
1	1134	-	-	-	-	-	0	-	0	-	0	0	-	-	-	-
1	1135	-	-	-	-	-	0	-	0	-	0	0	-	-	-	-
1	1136	-	-	-	-	-	0	-	0	-	0	0	-	-	-	-
1	1137	-	-	-	-	-	0	-	0	-	0	0	-	-	-	-
1	1138	-	-	-	-	-	0	-	0	-	0	0	-	-	-	-
1	1139	-	-	-	-	-	0	-	0	-	0	0	-	-	-	-
1	1140	-	-	-	-	-	0	-	0	-	0	0	-	-	-	-
1	1141	-	-	-	-	-	0	-	0	-	0	0	-	-	-	-
1	1142	-	-	-	-	-	0	-	0	-	0	0	-	-	-	-
1	1143	-	-	-	-	-	0	-	0	-	0	0	-	-	-	-
1	1144	-	-	-	-	-	0	-	0	-	0	0	-	-	-	-
1	1145	-	-	-	-	-	0	-	0	-	0	0	-	-	-	-
1	1146	-	-	-	-	-	0	-	0	-	0	0	-	-	-	-
1	1147	-	-	-	-	-	0	-	0	-	0	0	-	-	-	-
1	1148	-	-	-	-	-	0	-	0	-	0	0	-	-	-	-
1	1149	-	-	-	-	-	0	-	0	-	0	0	-	-	-	-
1	1150	-	Xetrov90000214m	-	-	-	0	-	0	-	0	0	1	-	1150.25	1150.67
1	1151	-	-	-	-	-	0	-	0	-	0	0	-	-	-	-
1	1152	-	-	-	-	-	0	-	0	-	0	0	-	-	-	-
1	1153	-	-	-	-	-	0	-	0	-	0	0	-	-	-	-
1	1154	-	-	-	-	-	0	-	0	-	0	0	-	-	-	-
1	1155	-	-	-	-	-	0	-	0	-	0	0	-	-	-	-
1	1156	-	-	-	-	-	0	-	0	-	0	0	-	-	-	-
1	1157	-	-	-	-	-	0	-	0	-	0	0	-	-	-	-
1	1158	-	-	-	-	-	0	-	0	-	0	0	-	-	-	-
1	1159	-	-	-	-	-	0	-	0	-	0	0	-	-	-	-
1	1160	-	-	-	-	-	0	-	0	-	0	0	-	-	-	-
1	1161	-	-	-	-	-	0	-	0	-	0	0	-	-	-	-
1	1162	-	-	-	-	-	0	-	0	-	0	0	-	-	-	-
1	1163	MUM1, MUM2,	-	-	-	-	0	-	0	-	0	0	-	-	-	-
1	1164	-	-	-	-	-	0	-	0	-	0	0	-	-	-	-
1	1165	-	-	-	-	-	0	-	0	-	0	0	-	-	-	-
1	1166	-	-	-	-	-	0	-	0	-	0	0	-	-	-	-
1	1167	-	LOC100495639	-	-	-	0	-	0	-	0	0	1	-	1167.43	1167.88
1	1168	-	-	-	-	-	0	-	0	-	0	0	-	-	-	-
1	1169	-	-	-	-	-	0	-	0	-	0	0	-	-	-	-
1	1170	-	-	-	-	-	0	-	0	-	0	0	-	-	-	-
1	1171	-	-	-	-	-	0	-	0	-	0	0	-	-	-	-
1	1172	-	-	-	-	-	0	-	0	-	0	0	-	-	-	-
1	1173	-	-	-	-	-	0	-	0	-	0	0	-	-	-	-
1	1174	-	-	-	-	-	0	-	0	-	0	0	-	-	-	-
1	1175	-	-	-	-	-	0	-	0	-	0	0	-	-	-	-
1	1176	-	-	-	-	-	0	-	0	-	0	0	-	-	-	-
1	1177	-	-	-	-	-	0	-	0	-	0	0	-	-	-	-
1	1178	-	-	-	-	-	0	-	0	-	0	0	-	-	-	-
1	1179	-	-	-	-	-	0	-	0	-	0	0	-	-	-	-
1	1180	-	-	-	-	-	0	-	0	-	0	0	-	-	-	-
1	1181	-	-	-	-	-	0	-	0	-	0	0	-	-	-	-
1	1182	-	-	-	-	-	0	-	0	-	0	0	-	-	-	-
1	1183	-	-	-	-	-	0	-	0	-	0	0	-	-	-	-
1	1184	-	-	-	-	-	0	-	0	-	0	0	-	-	-	-
1	1185	-	-	-	-	-	0	-	0	-	0	0	-	-	-	-
1	1186	-	-	-	-	-	0	-	0	-	0	0	-	-	-	-
1	1187	-	-	-	-	-	0	-	0	-	0	0	-	-	-	-
1	1188	-	-	-	-	-	0	-	0	-	0	0	-	-	-	-
1	1189	-	-	-	-	-	0	-	0	-	0	0	-	-	-	-
1	1190	-	-	-	-	-	0	-	0	-	0	0	-	-	-	-
1	1191	-	-	-	-	-	0	-	0	-	0	0	-	-	-	-
1	1192	-	-	-	-	-	0	-	0	-	0	0	-	-	-	-
1	1193	-	-	-	-	-	0	-	0	-	0	0	-	-	-	-
1	1194	-	-	-	-	-	0	-	0	-	0	0	-	-	-	-
1	1195	-	-	-	-	-	0	-	0	-	0	0	-	-	-	-
1	1196	-	Xetrov90000218m	-	-	-	0	-	0	-	0	0	1	-	1196.18	1196.59
1	1197	-	-	-	-	-	0	-	0	-	0	0	-	-	-	-
1	1198	-	-	-	-	-	0	-	0	-	0	0	-	-	-	-
1	1199	-	-	-	-	-	0	-	0	-	0	0	-	-	-	-
1	1200	-	-	-	-	-	0	-	0	-	0	0	-	-	-	-
1	1201	-	-	-	-	-	0	-	0	-	0	0	-	-	-	-
1	1202	-	-	-	-	-	0	-	0	-	0	0	-	-	-	-
1	1203	-	-	-	-	-	0	-	0	-	0	0	-	-	-	-
1	1204	-	-	-	-	-	0	-	0	-	0	0	-	-	-	-
1	1205	-	-	-	-	-	0	-	0	-	0	0	-	-	-	-
1	1206	-	-	-	-	-	0	-	0	-	0	0	-	-	-	-
1	1207	-	-	-	-	-	0	-	0	-	0	0	-	-	-	-
1	1208	-	-	-	-	-	0	-	0	-	0	0	-	-	-	-
1	1209	-	-	-	-	-	0	-	0	-	0	0	-	-	-	-
1	1210	-	-	-	-	-	0	-	0	-	0	0	-	-	-	-
1	1211	-	rnf24	-	-	-	0	-	0	-	0	0	1	-	1211.17	1211.49
1	1212	-	-	-	-	-	0	-	0	-	0	0	-	-	-	-
1	1213	-	-	-	-	-	0	-	0	-	0	0	-	-	-	-
1	1214	-	-	-	-	-	0	-	0	-	0	0	-	-	-	-
1	1215	-	pank2-like	-	-	-	0	-	0	-	0	0	1	-	1215.52	1217.41
1	1216	-	pank2-like	-	-	-	0	-	0	-	0	0	1	-	1215.52	1217.41
1	1217	-	pank2-like	-	-	-	0	-	0	-	0	0	1	-	1215.52	1217.41
1	1218	-	-	-	-	-	0	-	0	-	0	0	-	-	-	-
1	1219	-	-	-	-	-	0	-	0	-	0	0	-	-	-	-
1	1220	-	-	-	-	-	0	-	0	-	0	0	-	-	-	-
1	1221	-	Xetrov90000221m	-	-	-	0	-	0	-	0	0	1	-	1221.01	1221.43
1	1222	-	-	-	-	-	0	-	0	-	0	0	-	-	-	-
1	1223	-	Xetrov90000222m	-	-	-	0	-	0	-	0	0	1	-	1223.92	1224.34
1	1224	-	Xetrov90000222m, Xetrov90000223m	-	-	-	0	-	0	-	0	0	2	-	1223.9174, 1224.6666	1224.3386, 1225.3098
1	1225	-	Xetrov90000223m	-	-	-	0	-	0	-	0	0	1	-	1224.67	1225.31
1	1226	-	-	-	-	-	0	-	0	-	0	0	-	-	-	-
1	1227	-	-	-	-	-	0	-	0	-	0	0	-	-	-	-
1	1228	-	-	-	-	-	0	-	0	-	0	0	-	-	-	-
1	1229	-	-	-	-	-	0	-	0	-	0	0	-	-	-	-
1	1230	-	-	-	-	-	0	-	0	-	0	0	-	-	-	-
1	1231	-	-	-	-	-	0	-	0	-	0	0	-	-	-	-
1	1232	-	-	-	-	-	0	-	0	-	0	0	-	-	-	-
1	1233	-	-	-	-	-	0	-	0	-	0	0	-	-	-	-
1	1234	-	Xetrov90000224m	-	-	-	0	-	0	-	0	0	1	-	1234.92	1235.07
1	1235	-	Xetrov90000224m, Xetrov90000225m	-	-	-	0	-	0	-	0	0	2	-	1234.9192, 1235.772	1235.072, 1236.6538
1	1236	-	Xetrov90000225m, LOC100485829	-	-	-	0	-	0	-	0	0	2	-	1235.772, 1236.7042	1236.6538, 1237.5192
1	1237	-	LOC100485829	-	-	-	0	-	0	-	0	0	1	-	1236.7	1237.52
1	1238	-	-	-	-	-	0	-	0	-	0	0	-	-	-	-
1	1239	-	-	-	-	-	0	-	0	-	0	0	-	-	-	-
1	1240	-	-	-	-	-	0	-	0	-	0	0	-	-	-	-
1	1241	-	-	-	-	-	0	-	0	-	0	0	-	-	-	-
1	1242	-	-	-	-	-	0	-	0	-	0	0	-	-	-	-
1	1243	-	-	-	-	-	0	-	0	-	0	0	-	-	-	-
1	1244	-	-	-	-	-	0	-	0	-	0	0	-	-	-	-
1	1245	-	-	-	-	-	0	-	0	-	0	0	-	-	-	-
1	1246	-	ptpra	-	-	-	0	-	0	-	0	0	1	-	1246.16	1253.04
1	1247	-	ptpra	-	-	chr1L	625	-	40000	chr1L(0; 625)	1	1	1	-	1246.16	1253.04
1	1248	-	ptpra	-	-	chr1L	626	-	40000	chr1L(0; 626)	1	1	1	-	1246.16	1253.04
1	1249	-	ptpra	-	-	chr1L	627	-	40000	chr1L(0; 627)	1	1	1	-	1246.16	1253.04
1	1250	-	ptpra	-	-	chr1S	1292	-	45000	chr1S(0; 1292)	1	1	1	-	1246.16	1253.04
1	1251	-	ptpra	-	-	chr1S	1291	-	45000	chr1S(0; 1291)	1	1	1	-	1246.16	1253.04
1	1252	-	ptpra	-	-	chr1S	1290	-	45000	chr1S(0; 1290)	1	1	1	-	1246.16	1253.04
1	1253	-	ptpra, Xetrov90000229m	-	-	chr1S	1289	-	45000	chr1S(0; 1289)	1	1	2	-	1246.1564, 1253.6462	1253.0398, 1253.8958
1	1254	-	-	-	-	-	0	-	0	-	0	0	-	-	-	-
1	1255	-	-	-	-	-	0	-	0	-	0	0	-	-	-	-
1	1256	-	-	-	-	-	0	-	0	-	0	0	-	-	-	-
1	1257	-	-	-	-	-	0	-	0	-	0	0	-	-	-	-
1	1258	-	gnrh2	-	-	-	0	-	0	-	0	0	1	-	1258.09	1260.2
1	1259	-	gnrh2	-	-	-	0	-	0	-	0	0	1	-	1258.09	1260.2
1	1260	-	gnrh2	-	-	-	0	-	0	-	0	0	1	-	1258.09	1260.2
1	1261	-	oxt	-	-	-	0	-	0	-	0	0	1	-	1261.63	1262.57
1	1262	-	oxt	-	-	-	0	-	0	-	0	0	1	-	1261.63	1262.57
1	1263	-	-	-	-	-	0	-	0	-	0	0	-	-	-	-
1	1264	-	avp	-	-	-	0	-	0	-	0	0	1	-	1264.43	1265.71
1	1265	-	avp	-	-	-	0	-	0	-	0	0	1	-	1264.43	1265.71
1	1266	-	-	-	-	-	0	-	0	-	0	0	-	-	-	-
1	1267	-	-	-	-	-	0	-	0	-	0	0	-	-	-	-
1	1268	-	-	-	-	-	0	-	0	-	0	0	-	-	-	-
1	1269	-	-	-	-	-	0	-	0	-	0	0	-	-	-	-
1	1270	-	-	-	-	-	0	-	0	-	0	0	-	-	-	-
1	1271	-	ubox5	-	-	chr1L	653	-	65000	chr1L(0; 653)	1	1	1	-	1271.64	1275.2
1	1272	-	ubox5	-	-	chr1L	655	-	65000	chr1L(1; 655, 654)	1	2	1	-	1271.64	1275.2
1	1273	-	ubox5, fastkd5	-	-	chr1L	657	-	65000	chr1L(1; 657, 656)	1	2	2	-	1271.641, 1273.0572	1275.2034, 1273.5544
1	1274	-	ubox5	-	-	chr1L	658	-	65000	chr1L(0; 658)	1	1	1	-	1271.64	1275.2
1	1275	-	ubox5	Xelaev18004828m	-	chr1L	659	-	65000	chr1L(0; 659)	1	1	1	1	1271.64	1275.2
1	1276	-	-	-	-	chr1L	660	-	65000	chr1L(0; 660)	1	1	-	-	-	-
1	1277	-	Xetrov90000235m, lzts3	-	-	chr1L	660	-	80000	chr1L(0; 660)	1	1	2	-	1277.1978, 1277.8222	1277.3014, 1278.5936
1	1278	-	lzts3	-	-	chr1L	661	-	80000	chr1L(0; 661)	1	1	1	-	1277.82	1278.59
1	1279	-	-	-	-	chr1S	1262	-	40000	chr1S(0; 1262)	1	1	-	-	-	-
1	1280	-	-	-	-	chr1S	1261	-	40000	chr1S(0; 1261)	1	1	-	-	-	-
1	1281	-	-	-	-	chr1S	1260	-	40000	chr1S(0; 1260)	1	1	-	-	-	-
1	1282	-	-	-	-	-	0	-	0	-	0	0	-	-	-	-
1	1283	-	-	-	-	-	0	-	0	-	0	0	-	-	-	-
1	1284	-	-	-	-	-	0	-	0	-	0	0	-	-	-	-
1	1285	-	-	-	-	-	0	-	0	-	0	0	-	-	-	-
1	1286	-	-	-	-	-	0	-	0	-	0	0	-	-	-	-
1	1287	-	-	-	-	-	0	-	0	-	0	0	-	-	-	-
1	1288	-	-	-	-	-	0	-	0	-	0	0	-	-	-	-
1	1289	-	-	-	-	-	0	-	0	-	0	0	-	-	-	-
1	1290	-	-	-	-	-	0	-	0	-	0	0	-	-	-	-
1	1291	-	LOC779549	-	-	-	0	-	0	-	0	0	1	-	1291.33	1292.03
1	1292	-	LOC779549	-	-	-	0	-	0	-	0	0	1	-	1291.33	1292.03
1	1293	-	-	-	-	-	0	-	0	-	0	0	-	-	-	-
1	1294	-	-	-	-	-	0	-	0	-	0	0	-	-	-	-
1	1295	-	-	-	-	-	0	-	0	-	0	0	-	-	-	-
1	1296	-	-	-	-	-	0	-	0	-	0	0	-	-	-	-
1	1297	-	-	-	-	-	0	-	0	-	0	0	-	-	-	-
1	1298	-	-	-	-	-	0	-	0	-	0	0	-	-	-	-
1	1299	-	-	-	-	-	0	-	0	-	0	0	-	-	-	-
1	1300	-	-	-	-	-	0	-	0	-	0	0	-	-	-	-
1	1301	-	-	-	-	-	0	-	0	-	0	0	-	-	-	-
1	1302	-	-	-	-	-	0	-	0	-	0	0	-	-	-	-
1	1303	-	-	-	-	-	0	-	0	-	0	0	-	-	-	-
1	1304	-	-	-	-	-	0	-	0	-	0	0	-	-	-	-
1	1305	-	-	-	-	-	0	-	0	-	0	0	-	-	-	-
1	1306	-	-	-	-	-	0	-	0	-	0	0	-	-	-	-
1	1307	-	-	-	-	-	0	-	0	-	0	0	-	-	-	-
1	1308	-	-	-	-	-	0	-	0	-	0	0	-	-	-	-
1	1309	-	-	-	-	-	0	-	0	-	0	0	-	-	-	-
1	1310	-	-	-	-	-	0	-	0	-	0	0	-	-	-	-
1	1311	-	-	-	-	-	0	-	0	-	0	0	-	-	-	-
1	1312	-	-	-	-	-	0	-	0	-	0	0	-	-	-	-
1	1313	-	-	-	-	-	0	-	0	-	0	0	-	-	-	-
1	1314	-	-	-	-	-	0	-	0	-	0	0	-	-	-	-
1	1315	-	-	-	-	-	0	-	0	-	0	0	-	-	-	-
1	1316	-	-	-	-	-	0	-	0	-	0	0	-	-	-	-
1	1317	-	-	-	-	-	0	-	0	-	0	0	-	-	-	-
1	1318	-	-	-	-	-	0	-	0	-	0	0	-	-	-	-
1	1319	-	Xetrov90000238m	-	-	-	0	-	0	-	0	0	1	-	1319.55	1319.71
1	1320	-	-	-	-	-	0	-	0	-	0	0	-	-	-	-
1	1321	-	-	-	-	-	0	-	0	-	0	0	-	-	-	-
1	1322	-	-	-	-	-	0	-	0	-	0	0	-	-	-	-
1	1323	-	-	-	-	-	0	-	0	-	0	0	-	-	-	-
1	1324	-	-	-	-	-	0	-	0	-	0	0	-	-	-	-
1	1325	-	-	-	-	chr1L	719	R	35000	chr1L(0; 719)	1	1	-	-	-	-
1	1326	-	-	-	-	chr1L	720	R	35000	chr1L(0; 720)	1	1	-	-	-	-
1	1327	-	-	-	-	chr1L	722	R	35000	chr1L(1; 722, 721)	1	2	-	-	-	-
1	1328	-	-	-	-	chr1L	723	R	35000	chr1L(0; 723)	1	1	-	-	-	-
1	1329	-	-	-	-	chr1L	724	R	35000	chr1L(0; 724)	1	1	-	-	-	-
1	1330	-	-	-	-	chr1L	725	R	35000	chr1L(0; 725)	1	1	-	-	-	-
1	1331	-	-	-	-	-	0	-	0	-	0	0	-	-	-	-
1	1332	-	-	-	-	-	0	-	0	-	0	0	-	-	-	-
1	1333	-	-	-	-	-	0	-	0	-	0	0	-	-	-	-
1	1334	-	-	-	-	-	0	-	0	-	0	0	-	-	-	-
1	1335	-	-	-	-	-	0	-	0	-	0	0	-	-	-	-
1	1336	-	-	-	-	-	0	-	0	-	0	0	-	-	-	-
1	1337	-	-	-	-	-	0	-	0	-	0	0	-	-	-	-
1	1338	-	-	-	-	-	0	-	0	-	0	0	-	-	-	-
1	1339	-	-	-	-	-	0	-	0	-	0	0	-	-	-	-
1	1340	-	-	-	-	-	0	-	0	-	0	0	-	-	-	-
1	1341	-	-	-	-	-	0	-	0	-	0	0	-	-	-	-
1	1342	-	-	-	-	-	0	-	0	-	0	0	-	-	-	-
1	1343	-	-	-	-	-	0	-	0	-	0	0	-	-	-	-
1	1344	-	-	-	-	-	0	-	0	-	0	0	-	-	-	-
1	1345	-	-	-	-	-	0	-	0	-	0	0	-	-	-	-
1	1346	-	-	-	-	-	0	-	0	-	0	0	-	-	-	-
1	1347	-	-	-	-	-	0	-	0	-	0	0	-	-	-	-
1	1348	-	-	-	-	-	0	-	0	-	0	0	-	-	-	-
1	1349	-	-	-	-	-	0	-	0	-	0	0	-	-	-	-
1	1350	-	-	-	-	-	0	-	0	-	0	0	-	-	-	-
1	1351	-	-	-	-	-	0	-	0	-	0	0	-	-	-	-
1	1352	-	-	-	-	-	0	-	0	-	0	0	-	-	-	-
1	1353	-	-	-	-	-	0	-	0	-	0	0	-	-	-	-
1	1354	-	-	-	-	-	0	-	0	-	0	0	-	-	-	-
1	1355	-	-	-	-	-	0	-	0	-	0	0	-	-	-	-
1	1356	-	-	-	-	-	0	-	0	-	0	0	-	-	-	-
1	1357	-	-	-	-	-	0	-	0	-	0	0	-	-	-	-
1	1358	-	-	-	-	-	0	-	0	-	0	0	-	-	-	-
1	1359	-	-	-	-	-	0	-	0	-	0	0	-	-	-	-
1	1360	-	-	-	-	-	0	-	0	-	0	0	-	-	-	-
1	1361	-	-	-	-	-	0	-	0	-	0	0	-	-	-	-
1	1362	-	-	-	-	-	0	-	0	-	0	0	-	-	-	-
1	1363	-	-	-	-	-	0	-	0	-	0	0	-	-	-	-
1	1364	-	-	-	-	-	0	-	0	-	0	0	-	-	-	-
1	1365	-	-	-	-	-	0	-	0	-	0	0	-	-	-	-
1	1366	-	-	-	-	-	0	-	0	-	0	0	-	-	-	-
1	1367	-	-	-	-	-	0	-	0	-	0	0	-	-	-	-
1	1368	-	-	-	-	-	0	-	0	-	0	0	-	-	-	-
1	1369	-	-	-	-	-	0	-	0	-	0	0	-	-	-	-
1	1370	-	-	-	-	-	0	-	0	-	0	0	-	-	-	-
1	1371	-	-	-	-	-	0	-	0	-	0	0	-	-	-	-
1	1372	-	-	-	-	-	0	-	0	-	0	0	-	-	-	-
1	1373	-	-	-	-	-	0	-	0	-	0	0	-	-	-	-
1	1374	-	-	-	-	-	0	-	0	-	0	0	-	-	-	-
1	1375	-	-	-	-	-	0	-	0	-	0	0	-	-	-	-
1	1376	-	-	-	-	-	0	-	0	-	0	0	-	-	-	-
1	1377	-	-	-	-	-	0	-	0	-	0	0	-	-	-	-
1	1378	-	-	-	-	-	0	-	0	-	0	0	-	-	-	-
1	1379	-	-	-	-	-	0	-	0	-	0	0	-	-	-	-
1	1380	-	-	-	-	-	0	-	0	-	0	0	-	-	-	-
1	1381	-	-	-	-	-	0	-	0	-	0	0	-	-	-	-
1	1382	-	-	-	-	-	0	-	0	-	0	0	-	-	-	-
1	1383	-	-	-	-	-	0	-	0	-	0	0	-	-	-	-
1	1384	-	-	-	-	-	0	-	0	-	0	0	-	-	-	-
1	1385	-	-	-	-	-	0	-	0	-	0	0	-	-	-	-
1	1386	-	-	-	-	-	0	-	0	-	0	0	-	-	-	-
1	1387	-	-	-	-	-	0	-	0	-	0	0	-	-	-	-
1	1388	-	-	-	-	-	0	-	0	-	0	0	-	-	-	-
1	1389	-	-	-	-	-	0	-	0	-	0	0	-	-	-	-
1	1390	-	-	-	-	-	0	-	0	-	0	0	-	-	-	-
1	1391	-	-	-	-	-	0	-	0	-	0	0	-	-	-	-
1	1392	-	-	-	-	-	0	-	0	-	0	0	-	-	-	-
1	1393	-	-	-	-	-	0	-	0	-	0	0	-	-	-	-
1	1394	-	-	-	-	-	0	-	0	-	0	0	-	-	-	-
1	1395	-	-	-	-	-	0	-	0	-	0	0	-	-	-	-
1	1396	-	-	-	-	-	0	-	0	-	0	0	-	-	-	-
1	1397	-	-	-	-	-	0	-	0	-	0	0	-	-	-	-
1	1398	-	-	-	-	-	0	-	0	-	0	0	-	-	-	-
1	1399	-	-	-	-	-	0	-	0	-	0	0	-	-	-	-
1	1400	-	-	-	-	-	0	-	0	-	0	0	-	-	-	-
1	1401	-	-	-	-	-	0	-	0	-	0	0	-	-	-	-
1	1402	-	-	-	-	-	0	-	0	-	0	0	-	-	-	-
1	1403	-	-	-	-	-	0	-	0	-	0	0	-	-	-	-
1	1404	-	-	-	-	-	0	-	0	-	0	0	-	-	-	-
1	1405	-	-	-	-	-	0	-	0	-	0	0	-	-	-	-
1	1406	-	-	-	-	-	0	-	0	-	0	0	-	-	-	-
1	1407	-	-	-	-	-	0	-	0	-	0	0	-	-	-	-
1	1408	-	-	-	-	-	0	-	0	-	0	0	-	-	-	-
1	1409	-	-	-	-	-	0	-	0	-	0	0	-	-	-	-
1	1410	-	-	-	-	-	0	-	0	-	0	0	-	-	-	-
1	1411	-	-	-	-	-	0	-	0	-	0	0	-	-	-	-
1	1412	-	-	-	-	-	0	-	0	-	0	0	-	-	-	-
1	1413	-	-	-	-	-	0	-	0	-	0	0	-	-	-	-
1	1414	-	-	-	-	-	0	-	0	-	0	0	-	-	-	-
1	1415	-	-	-	-	-	0	-	0	-	0	0	-	-	-	-
1	1416	-	-	-	-	-	0	-	0	-	0	0	-	-	-	-
1	1417	-	-	-	-	-	0	-	0	-	0	0	-	-	-	-
1	1418	-	-	-	-	-	0	-	0	-	0	0	-	-	-	-
1	1419	-	-	-	-	-	0	-	0	-	0	0	-	-	-	-
1	1420	-	Xetrov90000239m	-	-	-	0	-	0	-	0	0	1	-	1420.88	1421.33
1	1421	-	Xetrov90000239m	-	-	-	0	-	0	-	0	0	1	-	1420.88	1421.33
1	1422	-	-	-	-	-	0	-	0	-	0	0	-	-	-	-
1	1423	-	-	-	-	-	0	-	0	-	0	0	-	-	-	-
1	1424	-	-	-	-	-	0	-	0	-	0	0	-	-	-	-
1	1425	-	-	-	-	-	0	-	0	-	0	0	-	-	-	-
1	1426	-	-	-	-	-	0	-	0	-	0	0	-	-	-	-
1	1427	-	-	-	-	-	0	-	0	-	0	0	-	-	-	-
1	1428	-	-	-	-	-	0	-	0	-	0	0	-	-	-	-
1	1429	-	-	-	-	-	0	-	0	-	0	0	-	-	-	-
1	1430	-	-	-	-	-	0	-	0	-	0	0	-	-	-	-
1	1431	-	-	-	-	-	0	-	0	-	0	0	-	-	-	-
1	1432	-	-	-	-	-	0	-	0	-	0	0	-	-	-	-
1	1433	-	-	-	-	-	0	-	0	-	0	0	-	-	-	-
1	1434	-	-	-	-	-	0	-	0	-	0	0	-	-	-	-
1	1435	-	-	-	-	-	0	-	0	-	0	0	-	-	-	-
1	1436	-	-	-	-	-	0	-	0	-	0	0	-	-	-	-
1	1437	-	-	-	-	-	0	-	0	-	0	0	-	-	-	-
1	1438	-	-	-	-	-	0	-	0	-	0	0	-	-	-	-
1	1439	-	-	-	-	-	0	-	0	-	0	0	-	-	-	-
1	1440	-	-	-	-	-	0	-	0	-	0	0	-	-	-	-
1	1441	-	-	-	-	-	0	-	0	-	0	0	-	-	-	-
1	1442	-	-	-	-	-	0	-	0	-	0	0	-	-	-	-
1	1443	-	-	-	-	chr1L	834	-	40000	chr1L(0; 834)	1	1	-	-	-	-
1	1444	-	-	-	-	chr1L	835	-	40000	chr1L(0; 835)	1	1	-	-	-	-
1	1445	-	-	-	-	chr1L	836	-	40000	chr1L(0; 836)	1	1	-	-	-	-
1	1446	-	-	-	-	chr1L	837	-	40000	chr1L(0; 837)	1	1	-	-	-	-
1	1447	-	-	-	-	chr1L	838	-	40000	chr1L(0; 838)	1	1	-	-	-	-
1	1448	-	-	-	-	chr1L	838	-	40000	chr1L(0; 838)	1	1	-	-	-	-
1	1449	-	-	-	-	chr1L	839	-	40000	chr1L(0; 839)	1	1	-	-	-	-
1	1450	-	-	-	-	chr1L	840	-	40000	chr1L(0; 840)	1	1	-	-	-	-
1	1451	-	-	-	-	chr1L	841	-	40000	chr1L(0; 841)	1	1	-	-	-	-
1	1452	-	-	-	-	chr1L	842	-	40000	chr1L(0; 842)	1	1	-	-	-	-
1	1453	-	-	-	-	chr1L	842	-	40000	chr1L(0; 842)	1	1	-	-	-	-
1	1454	-	-	-	-	chr1L	845	-	40000	chr1L(2; 845, 844, 843)	1	3	-	-	-	-
1	1455	-	-	-	-	chr1L	846	-	40000	chr1L(0; 846)	1	1	-	-	-	-
1	1456	-	-	-	-	chr1L	847	-	40000	chr1L(0; 847)	1	1	-	-	-	-
1	1457	-	-	-	-	chr1L	848	-	40000	chr1L(0; 848)	1	1	-	-	-	-
1	1458	-	-	-	-	chr1L	849	-	50000	chr1L(0; 849)	1	1	-	-	-	-
1	1459	-	-	-	-	chr1L	850	-	50000	chr1L(0; 850)	1	1	-	-	-	-
1	1460	-	-	-	-	chr1L	851	-	50000	chr1L(0; 851)	1	1	-	-	-	-
1	1461	-	-	-	-	chr1L	852	-	50000	chr1L(0; 852)	1	1	-	-	-	-
1	1462	-	-	-	-	chr1L	853	-	50000	chr1L(0; 853)	1	1	-	-	-	-
1	1463	-	-	-	-	chr1L	853	-	50000	chr1L(0; 853)	1	1	-	-	-	-
1	1464	-	-	-	-	chr1L	854	-	50000	chr1L(0; 854)	1	1	-	-	-	-
1	1465	-	-	-	-	chr1L	855	-	50000	chr1L(0; 855)	1	1	-	-	-	-
1	1466	-	-	-	-	chr1L	856	-	50000	chr1L(0; 856)	1	1	-	-	-	-
1	1467	-	-	-	-	chr1L	857	-	50000	chr1L(0; 857)	1	1	-	-	-	-
1	1468	-	-	-	-	chr1L	858	-	50000	chr1L(0; 858)	1	1	-	-	-	-
1	1469	-	-	-	-	chr1L	859	-	50000	chr1L(0; 859)	1	1	-	-	-	-
1	1470	-	-	-	-	chr1L	860	-	50000	chr1L(0; 860)	1	1	-	-	-	-
1	1471	-	-	-	-	chr1L	861	-	50000	chr1L(0; 861)	1	1	-	-	-	-
1	1472	-	-	-	-	chr1L	862	-	50000	chr1L(0; 862)	1	1	-	-	-	-
1	1473	-	-	-	-	chr1L	864	-	50000	chr1L(1; 864, 863)	1	2	-	-	-	-
1	1474	-	-	-	-	chr1L	865	-	50000	chr1L(0; 865)	1	1	-	-	-	-
1	1475	-	-	-	-	chr1L	866	-	50000	chr1L(0; 866)	1	1	-	-	-	-
1	1476	-	-	-	-	chr1L	867	-	45000	chr1L(0; 867)	1	1	-	-	-	-
1	1477	-	-	-	-	chr1L	869	-	45000	chr1L(1; 869, 868)	1	2	-	-	-	-
1	1478	-	-	-	-	chr1L	870	-	45000	chr1L(0; 870)	1	1	-	-	-	-
1	1479	-	-	-	-	chr1L	872	-	45000	chr1L(1; 872, 871)	1	2	-	-	-	-
1	1480	-	-	-	-	chr1L	872	-	45000	chr1L(0; 872)	1	1	-	-	-	-
1	1481	-	-	-	-	chr1L	873	-	45000	chr1L(0; 873)	1	1	-	-	-	-
1	1482	-	-	-	-	chr1L	874	-	45000	chr1L(0; 874)	1	1	-	-	-	-
1	1483	-	gfra4	-	-	chr1L	876	-	45000	chr1L(1; 876, 875)	1	2	1	-	1483.29	1490.33
1	1484	-	gfra4	Xelaev18004835m	-	chr1L	877	-	45000	chr1L(0; 877)	1	1	1	1	1483.29	1490.33
1	1485	-	gfra4	Xelaev18004835m	-	chr1L	877	-	45000	chr1L(0; 877)	1	1	1	1	1483.29	1490.33
1	1486	-	gfra4	-	-	chr1L	878	-	45000	chr1L(0; 878)	1	1	1	-	1483.29	1490.33
1	1487	-	gfra4	-	-	chr1L	879	-	45000	chr1L(0; 879)	1	1	1	-	1483.29	1490.33
1	1488	-	gfra4	-	-	chr1L	880	-	45000	chr1L(0; 880)	1	1	1	-	1483.29	1490.33
1	1489	-	gfra4	Xelaev18004835m	-	chr1L	881	-	45000	chr1L(0; 881)	1	1	1	1	1483.29	1490.33
1	1490	-	gfra4	-	-	chr1L	882	-	40000	chr1L(0; 882)	1	1	1	-	1483.29	1490.33
1	1491	-	Xetrov90000241m	Xelaev18008793m	-	chr1S	1061	-	35000	chr1L(0; 883) chr1S(0; 1061)	2	2	1	1	1491.27	1491.38
1	1492	-	-	-	-	chr1S	1060	-	35000	chr1S(0; 1060)	1	1	-	-	-	-
1	1493	-	-	-	-	chr1S	1059	-	35000	chr1S(0; 1059)	1	1	-	-	-	-
1	1494	-	-	-	-	chr1S	1058	-	35000	chr1S(0; 1058)	1	1	-	-	-	-
1	1495	-	-	-	-	chr1S	1057	-	35000	chr1S(0; 1057)	1	1	-	-	-	-
1	1496	-	atrn-like	-	-	chr1S	1056	-	35000	chr1S(0; 1056)	1	1	1	-	1496.65	1512.59
1	1497	-	atrn-like	-	-	chr1S	1055	-	35000	chr1S(0; 1055)	1	1	1	-	1496.65	1512.59
1	1498	-	atrn-like	-	-	chr1S	1054	-	35000	chr1S(0; 1054)	1	1	1	-	1496.65	1512.59
1	1499	-	atrn-like	-	-	chr1S	1053	-	35000	chr1S(0; 1053)	1	1	1	-	1496.65	1512.59
1	1500	-	atrn-like	-	-	chr1S	1052	-	35000	chr1S(0; 1052)	1	1	1	-	1496.65	1512.59
1	1501	-	atrn-like	-	-	chr1S	1051	-	35000	chr1S(0; 1051)	1	1	1	-	1496.65	1512.59
1	1502	-	atrn-like	-	-	chr1S	1050	-	35000	chr1S(0; 1050)	1	1	1	-	1496.65	1512.59
1	1503	-	atrn-like	-	-	chr1S	1049	-	35000	chr1S(0; 1049)	1	1	1	-	1496.65	1512.59
1	1504	-	atrn-like	-	-	chr1S	1048	-	35000	chr1S(0; 1048)	1	1	1	-	1496.65	1512.59
1	1505	-	atrn-like	-	-	chr1S	1047	-	35000	chr1S(0; 1047)	1	1	1	-	1496.65	1512.59
1	1506	-	atrn-like	-	-	-	0	-	0	-	0	0	1	-	1496.65	1512.59
1	1507	-	atrn-like	-	-	-	0	-	0	-	0	0	1	-	1496.65	1512.59
1	1508	-	atrn-like	-	-	-	0	-	0	-	0	0	1	-	1496.65	1512.59
1	1509	-	atrn-like	-	-	-	0	-	0	-	0	0	1	-	1496.65	1512.59
1	1510	-	atrn-like	-	-	-	0	-	0	-	0	0	1	-	1496.65	1512.59
1	1511	-	atrn-like	-	-	-	0	-	0	-	0	0	1	-	1496.65	1512.59
1	1512	-	atrn-like	-	-	-	0	-	0	-	0	0	1	-	1496.65	1512.59
1	1513	-	-	-	-	-	0	-	0	-	0	0	-	-	-	-
1	1514	-	-	-	-	-	0	-	0	-	0	0	-	-	-	-
1	1515	-	-	-	-	-	0	-	0	-	0	0	-	-	-	-
1	1516	-	-	-	-	-	0	-	0	-	0	0	-	-	-	-
1	1517	-	-	-	-	-	0	-	0	-	0	0	-	-	-	-
1	1518	-	-	-	-	-	0	-	0	-	0	0	-	-	-	-
1	1519	-	-	-	-	-	0	-	0	-	0	0	-	-	-	-
1	1520	-	-	-	-	-	0	-	0	-	0	0	-	-	-	-
1	1521	-	LOC100486685	-	-	-	0	-	0	-	0	0	1	-	1521.12	1533.28
1	1522	-	LOC100486685	-	-	-	0	-	0	-	0	0	1	-	1521.12	1533.28
1	1523	-	LOC100486685	-	-	-	0	-	0	-	0	0	1	-	1521.12	1533.28
1	1524	-	LOC100486685	-	-	-	0	-	0	-	0	0	1	-	1521.12	1533.28
1	1525	-	LOC100486685	-	-	chr1S	1030	-	40000	chr1S(0; 1030)	1	1	1	-	1521.12	1533.28
1	1526	-	LOC100486685	-	-	chr1S	1029	-	40000	chr1S(0; 1029)	1	1	1	-	1521.12	1533.28
1	1527	-	LOC100486685	-	-	chr1S	1028	-	40000	chr1S(0; 1028)	1	1	1	-	1521.12	1533.28
1	1528	-	LOC100486685	-	-	chr1S	1027	-	40000	chr1S(0; 1027)	1	1	1	-	1521.12	1533.28
1	1529	-	LOC100486685	-	-	chr1S	1026	-	40000	chr1S(0; 1026)	1	1	1	-	1521.12	1533.28
1	1530	-	LOC100486685	-	-	chr1S	1025	-	40000	chr1S(0; 1025)	1	1	1	-	1521.12	1533.28
1	1531	-	LOC100486685	-	-	chr1S	1024	-	40000	chr1S(0; 1024)	1	1	1	-	1521.12	1533.28
1	1532	-	LOC100486685	-	-	chr1S	1023	-	40000	chr1S(0; 1023)	1	1	1	-	1521.12	1533.28
1	1533	-	LOC100486685	-	-	chr1S	1022	-	40000	chr1S(0; 1022)	1	1	1	-	1521.12	1533.28
1	1534	-	-	-	-	chr1S	1021	-	40000	chr1S(0; 1021)	1	1	-	-	-	-
1	1535	-	-	-	-	chr1S	1020	-	40000	chr1S(0; 1020)	1	1	-	-	-	-
1	1536	-	LOC100486532	-	-	chr1S	1019	-	40000	chr1S(0; 1019)	1	1	1	-	1536.31	1536.55
1	1537	-	-	Xelaev18008788m	-	chr1S	1018	-	35000	chr1S(0; 1018)	1	1	-	1	-	-
1	1538	-	-	-	-	chr1S	1017	-	35000	chr1S(0; 1017)	1	1	-	-	-	-
1	1539	-	-	-	-	-	0	-	0	-	0	0	-	-	-	-
1	1540	-	-	-	-	-	0	-	0	-	0	0	-	-	-	-
1	1541	-	-	-	-	-	0	-	0	-	0	0	-	-	-	-
1	1542	-	-	-	-	-	0	-	0	-	0	0	-	-	-	-
1	1543	-	-	-	-	-	0	-	0	-	0	0	-	-	-	-
1	1544	-	-	-	-	-	0	-	0	-	0	0	-	-	-	-
1	1545	-	-	-	-	-	0	-	0	-	0	0	-	-	-	-
1	1546	-	-	-	-	-	0	-	0	-	0	0	-	-	-	-
1	1547	-	-	-	-	-	0	-	0	-	0	0	-	-	-	-
1	1548	-	-	-	-	-	0	-	0	-	0	0	-	-	-	-
1	1549	-	-	-	-	chr1L	956	R	35000	chr1L(0; 956)	1	1	-	-	-	-
1	1550	-	-	-	-	chr1L	957	R	35000	chr1L(0; 957)	1	1	-	-	-	-
1	1551	-	-	-	-	chr1L	958	R	35000	chr1L(0; 958)	1	1	-	-	-	-
1	1552	-	-	-	-	chr1L	959	R	35000	chr1L(0; 959)	1	1	-	-	-	-
1	1553	-	Xetrov90000246m	-	-	chr1L	960	R	35000	chr1L(0; 960)	1	1	1	-	1553.67	1553.8
1	1554	-	-	-	-	chr1L	962	R	35000	chr1L(1; 962, 961)	1	2	-	-	-	-
1	1555	-	-	-	-	chr1S	993	-	35000	chr1L(0; 963) chr1S(0; 993)	2	2	-	-	-	-
1	1556	-	slc4a11	-	-	chr1S	992	-	35000	chr1L(1; 965, 964) chr1S(0; 992)	2	3	1	-	1556.41	1567.08
1	1557	-	slc4a11	-	-	chr1L	966	-	60000	chr1L(0; 966)	1	1	1	-	1556.41	1567.08
1	1558	-	slc4a11	-	-	chr1L	967	-	60000	chr1L(0; 967)	1	1	1	-	1556.41	1567.08
1	1559	-	slc4a11	-	-	chr1L	968	-	60000	chr1L(0; 968)	1	1	1	-	1556.41	1567.08
1	1560	-	slc4a11	-	-	chr1L	969	-	60000	chr1L(0; 969)	1	1	1	-	1556.41	1567.08
1	1561	-	slc4a11	-	-	chr1L	970	-	60000	chr1L(0; 970)	1	1	1	-	1556.41	1567.08
1	1562	-	slc4a11	-	-	chr1L	971	-	60000	chr1L(0; 971)	1	1	1	-	1556.41	1567.08
1	1563	-	slc4a11	-	-	chr1L	972	-	60000	chr1L(0; 972)	1	1	1	-	1556.41	1567.08
1	1564	-	slc4a11	-	-	chr1L	973	-	60000	chr1L(0; 973)	1	1	1	-	1556.41	1567.08
1	1565	-	slc4a11	-	-	chr1L	974	-	60000	chr1L(0; 974)	1	1	1	-	1556.41	1567.08
1	1566	-	slc4a11	-	-	chr1L	976	-	60000	chr1L(1; 976, 975)	1	2	1	-	1556.41	1567.08
1	1567	-	slc4a11	-	-	chr1S	980	-	40000	chr1S(0; 980)	1	1	1	-	1556.41	1567.08
1	1568	-	-	-	-	chr1S	979	-	40000	chr1S(0; 979)	1	1	-	-	-	-
1	1569	-	-	-	-	-	0	-	0	-	0	0	-	-	-	-
1	1570	-	-	-	-	-	0	-	0	-	0	0	-	-	-	-
1	1571	-	-	-	-	-	0	-	0	-	0	0	-	-	-	-
1	1572	-	-	-	-	-	0	-	0	-	0	0	-	-	-	-
1	1573	-	-	-	-	-	0	-	0	-	0	0	-	-	-	-
1	1574	-	Xetrov90000248m	-	-	-	0	-	0	-	0	0	1	-	1574.16	1574.27
1	1575	-	-	-	-	-	0	-	0	-	0	0	-	-	-	-
1	1576	-	-	-	-	-	0	-	0	-	0	0	-	-	-	-
1	1577	-	-	-	-	-	0	-	0	-	0	0	-	-	-	-
1	1578	-	-	-	-	-	0	-	0	-	0	0	-	-	-	-
1	1579	-	-	-	-	-	0	-	0	-	0	0	-	-	-	-
1	1580	-	-	-	-	-	0	-	0	-	0	0	-	-	-	-
1	1581	-	-	-	-	-	0	-	0	-	0	0	-	-	-	-
1	1582	-	-	-	-	-	0	-	0	-	0	0	-	-	-	-
1	1583	-	-	-	-	-	0	-	0	-	0	0	-	-	-	-
1	1584	-	-	-	-	-	0	-	0	-	0	0	-	-	-	-
1	1585	-	-	-	-	-	0	-	0	-	0	0	-	-	-	-
1	1586	-	-	-	-	-	0	-	0	-	0	0	-	-	-	-
1	1587	-	-	-	-	-	0	-	0	-	0	0	-	-	-	-
1	1588	-	-	-	-	-	0	-	0	-	0	0	-	-	-	-
1	1589	-	-	-	-	-	0	-	0	-	0	0	-	-	-	-
1	1590	-	-	-	-	-	0	-	0	-	0	0	-	-	-	-
1	1591	-	-	-	-	-	0	-	0	-	0	0	-	-	-	-
1	1592	-	-	-	-	-	0	-	0	-	0	0	-	-	-	-
1	1593	-	-	-	-	-	0	-	0	-	0	0	-	-	-	-
1	1594	-	-	-	-	-	0	-	0	-	0	0	-	-	-	-
1	1595	-	-	-	-	-	0	-	0	-	0	0	-	-	-	-
1	1596	-	LOC100486139	-	-	-	0	-	0	-	0	0	1	-	1596.1	1605.55
1	1597	-	LOC100486139	-	-	-	0	-	0	-	0	0	1	-	1596.1	1605.55
1	1598	-	LOC100486139	-	-	-	0	-	0	-	0	0	1	-	1596.1	1605.55
1	1599	-	LOC100486139	-	-	-	0	-	0	-	0	0	1	-	1596.1	1605.55
1	1600	-	LOC100486139	-	-	-	0	-	0	-	0	0	1	-	1596.1	1605.55
1	1601	-	LOC100486139	-	-	-	0	-	0	-	0	0	1	-	1596.1	1605.55
1	1602	-	LOC100486139	-	-	-	0	-	0	-	0	0	1	-	1596.1	1605.55
1	1603	-	LOC100486139, Xetrov90000250m	-	-	-	0	-	0	-	0	0	2	-	1596.1024, 1603.5764	1605.5454, 1603.768
1	1604	-	LOC100486139	-	-	-	0	-	0	-	0	0	1	-	1596.1	1605.55
1	1605	-	LOC100486139	-	-	chr1S	936	-	35000	chr1S(0; 936)	1	1	1	-	1596.1	1605.55
1	1606	-	LOC100486283	Xelaev18008781m	-	chr1S	935	-	35000	chr1S(0; 935)	1	1	1	1	1606.08	1606.27
1	1607	-	paip2b	paip2b.S	-	chr1S	934	-	35000	chr1S(0; 934)	1	1	1	1	1607.8	1610.35
1	1608	-	paip2b	-	-	chr1S	933	-	35000	chr1S(0; 933)	1	1	1	-	1607.8	1610.35
1	1609	-	paip2b	-	-	chr1S	932	-	35000	chr1S(0; 932)	1	1	1	-	1607.8	1610.35
1	1610	-	paip2b	paip2b.S	-	chr1S	931	-	35000	chr1S(0; 931)	1	1	1	1	1607.8	1610.35
1	1611	-	-	-	-	chr1S	930	-	35000	chr1S(0; 930)	1	1	-	-	-	-
1	1612	-	-	-	-	chr1S	929	-	35000	chr1S(0; 929)	1	1	-	-	-	-
1	1613	-	siglec1	-	-	chr1S	928	-	35000	chr1L(0; 1040) chr1S(0; 928)	2	2	1	-	1613.8	1618.25
1	1614	-	siglec1	-	-	chr1L	1041	-	40000	chr1L(0; 1041)	1	1	1	-	1613.8	1618.25
1	1615	-	siglec1	-	-	chr1L	1043	-	40000	chr1L(1; 1043, 1042)	1	2	1	-	1613.8	1618.25
1	1616	-	siglec1	-	-	chr1L	1043	-	40000	chr1L(0; 1043)	1	1	1	-	1613.8	1618.25
1	1617	-	siglec1	-	-	chr1L	1045	-	40000	chr1L(1; 1045, 1044)	1	2	1	-	1613.8	1618.25
1	1618	-	siglec1	-	-	chr1L	1046	-	40000	chr1L(0; 1046)	1	1	1	-	1613.8	1618.25
1	1619	-	-	-	-	chr1L	1047	-	40000	chr1L(0; 1047)	1	1	-	-	-	-
1	1620	-	-	-	-	chr1L	1048	-	40000	chr1L(0; 1048)	1	1	-	-	-	-
1	1621	-	-	-	-	chr1L	1049	-	40000	chr1L(0; 1049)	1	1	-	-	-	-
1	1622	-	-	-	-	chr1L	1050	-	40000	chr1L(0; 1050)	1	1	-	-	-	-
1	1623	-	-	-	-	chr1L	1051	-	40000	chr1L(0; 1051)	1	1	-	-	-	-
1	1624	-	-	-	-	chr1L	1052	-	40000	chr1L(0; 1052)	1	1	-	-	-	-
1	1625	-	-	-	-	chr1L	1053	-	45000	chr1L(0; 1053)	1	1	-	-	-	-
1	1626	-	-	-	-	chr1L	1054	-	45000	chr1L(0; 1054)	1	1	-	-	-	-
1	1627	-	-	-	-	chr1L	1055	-	45000	chr1L(0; 1055)	1	1	-	-	-	-
1	1628	-	-	-	-	chr1L	1057	-	45000	chr1L(1; 1057, 1056)	1	2	-	-	-	-
1	1629	-	-	-	-	chr1L	1059	-	45000	chr1L(1; 1059, 1058)	1	2	-	-	-	-
1	1630	-	-	-	-	chr1L	1060	-	45000	chr1L(0; 1060)	1	1	-	-	-	-
1	1631	-	tex261	-	-	chr1L	1063	-	45000	chr1L(2; 1063, 1062, 1061)	1	3	1	-	1631.92	1633.54
1	1632	-	tex261	-	-	chr1L	1064	-	55000	chr1L(0; 1064)	1	1	1	-	1631.92	1633.54
1	1633	-	tex261	-	-	chr1L	1065	-	55000	chr1L(0; 1065)	1	1	1	-	1631.92	1633.54
1	1634	-	-	LOC101732970.L	-	chr1L	1066	-	55000	chr1L(0; 1066)	1	1	-	1	-	-
1	1635	-	LOC101732970	LOC101732970.L, LOC100486585.L	-	chr1L	1067	-	55000	chr1L(0; 1067)	1	1	1	2	1635.22	1635.92
1	1636	-	LOC100486585	LOC101732970.L, LOC100486585.L	-	chr1L	1068	-	55000	chr1L(0; 1068)	1	1	1	2	1636.32	1638.01
1	1637	-	LOC100486585	LOC100486585.L	-	chr1L	1069	-	55000	chr1L(0; 1069)	1	1	1	1	1636.32	1638.01
1	1638	-	LOC100486585	LOC100486585.L	-	chr1L	1070	-	55000	chr1L(0; 1070)	1	1	1	1	1636.32	1638.01
1	1639	-	-	LOC100486585.L, Xelaev18004859m	-	chr1L	1071	-	55000	chr1L(0; 1071)	1	1	-	2	-	-
1	1640	-	-	Xelaev18004859m	-	chr1L	1072	-	55000	chr1L(0; 1072)	1	1	-	1	-	-
1	1641	-	-	Xelaev18004859m	-	chr1L	1072	-	55000	chr1L(0; 1072)	1	1	-	1	-	-
1	1642	-	-	Xelaev18004859m	-	chr1L	1073	-	55000	chr1L(0; 1073)	1	1	-	1	-	-
1	1643	-	-	Xelaev18004859m	-	chr1L	1074	-	55000	chr1L(0; 1074)	1	1	-	1	-	-
1	1644	-	-	Xelaev18004859m	-	chr1L	1075	-	55000	chr1L(0; 1075)	1	1	-	1	-	-
1	1645	-	-	Xelaev18004859m	-	chr1L	1075	-	55000	chr1L(0; 1075)	1	1	-	1	-	-
1	1646	-	-	Xelaev18004859m, Xetrov90028427m.L	-	chr1L	1076	-	55000	chr1L(0; 1076)	1	1	-	2	-	-
1	1647	-	-	Xelaev18004859m, Xetrov90028427m.L	-	chr1L	1076	-	55000	chr1L(0; 1076)	1	1	-	2	-	-
1	1648	-	-	Xelaev18004859m, Xelaev18004861m, Xelaev18004862m	-	chr1L	1077	-	55000	chr1L(0; 1077)	1	1	-	3	-	-
1	1649	-	-	Xelaev18004859m	-	chr1L	1078	-	55000	chr1L(0; 1078)	1	1	-	1	-	-
1	1650	-	vax2	-	-	chr1L	1080	-	55000	chr1L(1; 1080, 1079)	1	2	1	-	1650.04	1659.6
1	1651	-	vax2	-	-	chr1L	1081	-	55000	chr1L(0; 1081)	1	1	1	-	1650.04	1659.6
1	1652	-	vax2	-	-	chr1L	1081	-	55000	chr1L(0; 1081)	1	1	1	-	1650.04	1659.6
1	1653	-	vax2	-	-	chr1L	1082	-	55000	chr1L(0; 1082)	1	1	1	-	1650.04	1659.6
1	1654	-	vax2	-	-	chr1L	1083	-	55000	chr1L(0; 1083)	1	1	1	-	1650.04	1659.6
1	1655	-	vax2	-	-	chr1L	1084	-	55000	chr1L(0; 1084)	1	1	1	-	1650.04	1659.6
1	1656	-	vax2	-	-	chr1L	1085	-	55000	chr1L(0; 1085)	1	1	1	-	1650.04	1659.6
1	1657	-	vax2	-	-	chr1L	1086	-	55000	chr1L(0; 1086)	1	1	1	-	1650.04	1659.6
1	1658	-	vax2	-	-	chr1L	1087	-	55000	chr1L(0; 1087)	1	1	1	-	1650.04	1659.6
1	1659	-	vax2	-	-	chr1L	1088	-	60000	chr1L(0; 1088)	1	1	1	-	1650.04	1659.6
1	1660	-	-	-	-	chr1L	1089	-	40000	chr1L(0; 1089)	1	1	-	-	-	-
1	1661	-	-	-	-	chr1L	1090	-	40000	chr1L(0; 1090)	1	1	-	-	-	-
1	1662	-	-	-	-	chr1L	1091	-	40000	chr1L(0; 1091)	1	1	-	-	-	-
1	1663	-	-	-	-	chr1L	1092	-	40000	chr1L(0; 1092)	1	1	-	-	-	-
1	1664	-	-	-	-	chr1L	1092	-	40000	chr1L(0; 1092)	1	1	-	-	-	-
1	1665	-	-	-	-	chr1L	1093	-	40000	chr1L(0; 1093)	1	1	-	-	-	-
1	1666	-	-	-	-	chr1L	1094	-	40000	chr1L(0; 1094)	1	1	-	-	-	-
1	1667	-	-	-	-	chr1L	1095	-	40000	chr1L(0; 1095)	1	1	-	-	-	-
1	1668	-	LOC100485993	-	-	chr1L	1096	-	40000	chr1L(0; 1096)	1	1	1	-	1668.6	1669.6
1	1669	-	LOC100485993	-	-	chr1L	1098	-	40000	chr1L(1; 1098, 1097)	1	2	1	-	1668.6	1669.6
1	1670	-	-	-	-	chr1L	1099	-	40000	chr1L(0; 1099)	1	1	-	-	-	-
1	1671	-	exoc6b-like	Xelaev18004865m	-	chr1L	1100	-	40000	chr1L(0; 1100)	1	1	1	1	1671.05	1685.16
1	1672	-	exoc6b-like	Xelaev18004865m	-	chr1L	1101	-	40000	chr1L(0; 1101)	1	1	1	1	1671.05	1685.16
1	1673	-	exoc6b-like	Xelaev18004865m	-	chr1S	876	-	45000	chr1L(1; 1104, 1103) chr1S(0; 876)	2	3	1	1	1671.05	1685.16
1	1674	-	exoc6b-like	Xelaev18004865m	-	chr1S	875	-	45000	chr1L(0; 1105) chr1S(0; 875)	2	2	1	1	1671.05	1685.16
1	1675	-	exoc6b-like	Xelaev18004865m	-	chr1S	874	-	45000	chr1L(0; 1106) chr1S(0; 874)	2	2	1	1	1671.05	1685.16
1	1676	-	exoc6b-like	Xelaev18004865m	-	chr1S	873	-	45000	chr1L(0; 1107) chr1S(0; 873)	2	2	1	1	1671.05	1685.16
1	1677	-	exoc6b-like	Xelaev18004865m	-	chr1S	872	-	45000	chr1L(0; 1108) chr1S(0; 872)	2	2	1	1	1671.05	1685.16
1	1678	-	exoc6b-like	Xelaev18004865m	-	chr1S	871	-	45000	chr1L(1; 1110, 1109) chr1S(0; 871)	2	3	1	1	1671.05	1685.16
1	1679	-	exoc6b-like	Xelaev18004865m, Xelaev18008774m	-	chr1S	870	-	45000	chr1L(0; 1111) chr1S(0; 870)	2	2	1	2	1671.05	1685.16
1	1680	-	exoc6b-like	Xelaev18004865m	-	chr1S	869	-	45000	chr1L(1; 1113, 1112) chr1S(0; 869)	2	3	1	1	1671.05	1685.16
1	1681	-	exoc6b-like	Xelaev18004865m	-	chr1L	1114	-	75000	chr1L(0; 1114)	1	1	1	1	1671.05	1685.16
1	1682	-	exoc6b-like	Xelaev18004865m	-	chr1L	1115	-	75000	chr1L(0; 1115)	1	1	1	1	1671.05	1685.16
1	1683	-	exoc6b-like	Xelaev18004865m	-	chr1L	1116	-	75000	chr1L(0; 1116)	1	1	1	1	1671.05	1685.16
1	1684	-	exoc6b-like	Xelaev18004865m	-	chr1L	1117	-	90000	chr1L(0; 1117)	1	1	1	1	1671.05	1685.16
1	1685	-	exoc6b-like	Xelaev18004865m	-	chr1L	1118	-	90000	chr1L(0; 1118)	1	1	1	1	1671.05	1685.16
1	1686	-	-	Xelaev18004865m	-	chr1L	1118	-	90000	chr1L(0; 1118)	1	1	-	1	-	-
1	1687	MUM3,	-	Xelaev18004865m	MUM3*,	chr1L	1119	-	90000	chr1L(0; 1119)	1	1	-	1	-	-
1	1688	-	-	Xelaev18004865m	-	chr1L	1120	-	90000	chr1L(0; 1120)	1	1	-	1	-	-
1	1689	-	-	Xelaev18004865m	-	chr1L	1121	-	90000	chr1L(0; 1121)	1	1	-	1	-	-
1	1690	-	-	Xelaev18004865m	-	chr1L	1122	-	50000	chr1L(0; 1122)	1	1	-	1	-	-
1	1691	-	-	Xelaev18004865m	-	chr1L	1123	-	50000	chr1L(0; 1123)	1	1	-	1	-	-
1	1692	-	-	Xelaev18004865m	-	chr1L	1124	-	50000	chr1L(0; 1124)	1	1	-	1	-	-
1	1693	-	-	Xelaev18004865m	-	chr1L	1125	-	50000	chr1L(0; 1125)	1	1	-	1	-	-
1	1694	-	-	Xelaev18004865m	-	chr1L	1126	-	50000	chr1L(0; 1126)	1	1	-	1	-	-
1	1695	-	-	Xelaev18004865m	-	chr1L	1127	-	50000	chr1L(0; 1127)	1	1	-	1	-	-
1	1696	-	Xetrov90000262m	Xelaev18004865m	-	chr1L	1128	-	50000	chr1L(0; 1128)	1	1	1	1	1696.99	1698.38
1	1697	-	Xetrov90000262m	Xelaev18004865m	-	chr1L	1128	-	50000	chr1L(0; 1128)	1	1	1	1	1696.99	1698.38
1	1698	-	Xetrov90000262m	Xelaev18004865m	-	chr1L	1130	-	50000	chr1L(1; 1130, 1129)	1	2	1	1	1696.99	1698.38
1	1699	-	-	Xelaev18004865m	-	chr1L	1130	-	50000	chr1L(0; 1130)	1	1	-	1	-	-
1	1700	-	-	-	-	chr1L	1131	-	50000	chr1L(0; 1131)	1	1	-	-	-	-
1	1701	-	-	-	-	chr1L	1133	-	50000	chr1L(1; 1133, 1132)	1	2	-	-	-	-
1	1702	-	Xetrov90000263m	-	-	chr1L	1134	-	50000	chr1L(0; 1134)	1	1	1	-	1703	1703.7
1	1703	-	Xetrov90000263m	-	-	chr1L	1135	-	50000	chr1L(0; 1135)	1	1	1	-	1703	1703.7
1	1704	-	-	-	-	chr1L	1135	-	50000	chr1L(0; 1135)	1	1	-	-	-	-
1	1705	-	-	-	-	chr1L	1135	-	50000	chr1L(0; 1135)	1	1	-	-	-	-
1	1706	-	-	-	-	chr1L	1136	-	50000	chr1L(0; 1136)	1	1	-	-	-	-
1	1707	-	-	-	-	chr1L	1137	-	50000	chr1L(0; 1137)	1	1	-	-	-	-
1	1708	-	-	-	-	chr1L	1138	-	50000	chr1L(0; 1138)	1	1	-	-	-	-
1	1709	-	-	-	-	chr1L	1139	-	50000	chr1L(0; 1139)	1	1	-	-	-	-
1	1710	-	-	-	-	chr1L	1139	-	50000	chr1L(0; 1139)	1	1	-	-	-	-
1	1711	-	-	cyp26b1.L	-	chr1L	1140	-	50000	chr1L(0; 1140)	1	1	-	1	-	-
1	1712	-	-	cyp26b1.L	-	chr1L	1141	-	65000	chr1L(0; 1141)	1	1	-	1	-	-
1	1713	-	cyp26b1	cyp26b1.L	-	chr1L	1142	-	65000	chr1L(0; 1142)	1	1	1	1	1713.18	1717.49
1	1714	-	cyp26b1	cyp26b1.L	-	chr1L	1142	-	65000	chr1L(0; 1142)	1	1	1	1	1713.18	1717.49
1	1715	-	cyp26b1	cyp26b1.L	-	chr1L	1143	-	65000	chr1L(0; 1143)	1	1	1	1	1713.18	1717.49
1	1716	-	cyp26b1	cyp26b1.L	-	chr1L	1144	-	65000	chr1L(0; 1144)	1	1	1	1	1713.18	1717.49
1	1717	-	cyp26b1	-	-	chr1L	1145	-	65000	chr1L(0; 1145)	1	1	1	-	1713.18	1717.49
1	1718	-	-	-	-	chr1L	1145	-	65000	chr1L(0; 1145)	1	1	-	-	-	-
1	1719	-	-	-	-	chr1L	1146	-	65000	chr1L(0; 1146)	1	1	-	-	-	-
1	1720	-	-	-	-	chr1L	1146	-	65000	chr1L(0; 1146)	1	1	-	-	-	-
1	1721	-	-	-	-	chr1L	1146	-	65000	chr1L(0; 1146)	1	1	-	-	-	-
1	1722	-	-	-	-	chr1L	1147	-	65000	chr1L(0; 1147)	1	1	-	-	-	-
1	1723	-	-	-	-	chr1L	1147	-	65000	chr1L(0; 1147)	1	1	-	-	-	-
1	1724	-	-	-	-	chr1L	1148	-	65000	chr1L(0; 1148)	1	1	-	-	-	-
1	1725	-	-	-	-	chr1L	1148	-	65000	chr1L(0; 1148)	1	1	-	-	-	-
1	1726	-	-	-	-	chr1L	1149	-	65000	chr1L(0; 1149)	1	1	-	-	-	-
1	1727	-	-	-	-	chr1L	1150	-	65000	chr1L(0; 1150)	1	1	-	-	-	-
1	1728	-	-	-	-	chr1L	1150	-	65000	chr1L(0; 1150)	1	1	-	-	-	-
1	1729	-	-	-	-	chr1L	1151	-	65000	chr1L(0; 1151)	1	1	-	-	-	-
1	1730	-	-	-	-	chr1L	1152	-	65000	chr1L(0; 1152)	1	1	-	-	-	-
1	1731	-	-	-	-	chr1L	1153	-	65000	chr1L(0; 1153)	1	1	-	-	-	-
1	1732	-	-	-	-	chr1L	1154	-	50000	chr1L(0; 1154)	1	1	-	-	-	-
1	1733	-	-	-	-	chr1L	1155	-	50000	chr1L(0; 1155)	1	1	-	-	-	-
1	1734	-	-	-	-	chr1L	1156	-	50000	chr1L(0; 1156)	1	1	-	-	-	-
1	1735	-	-	-	-	chr1L	1157	-	50000	chr1L(0; 1157)	1	1	-	-	-	-
1	1736	-	-	-	-	chr1L	1158	-	50000	chr1L(0; 1158)	1	1	-	-	-	-
1	1737	-	-	-	-	chr1L	1159	-	50000	chr1L(0; 1159)	1	1	-	-	-	-
1	1738	-	-	-	-	chr1L	1160	-	50000	chr1L(0; 1160)	1	1	-	-	-	-
1	1739	-	-	-	-	chr1L	1161	-	50000	chr1L(0; 1161)	1	1	-	-	-	-
1	1740	-	-	-	-	chr1L	1162	-	50000	chr1L(0; 1162)	1	1	-	-	-	-
1	1741	-	-	Xelaev18004869m	-	chr1L	1163	-	50000	chr1L(0; 1163)	1	1	-	1	-	-
1	1742	-	-	-	-	chr1L	1164	-	50000	chr1L(0; 1164)	1	1	-	-	-	-
1	1743	-	-	-	-	chr1L	1166	-	50000	chr1L(1; 1166, 1165)	1	2	-	-	-	-
1	1744	-	-	-	-	chr1L	1167	-	50000	chr1L(0; 1167)	1	1	-	-	-	-
1	1745	-	-	-	-	chr1L	1168	-	50000	chr1L(0; 1168)	1	1	-	-	-	-
1	1746	-	-	-	-	chr1L	1168	-	50000	chr1L(0; 1168)	1	1	-	-	-	-
1	1747	-	-	-	-	chr1L	1168	-	50000	chr1L(0; 1168)	1	1	-	-	-	-
1	1748	-	-	-	-	chr1L	1169	-	50000	chr1L(0; 1169)	1	1	-	-	-	-
1	1749	-	-	-	-	chr1L	1170	-	50000	chr1L(0; 1170)	1	1	-	-	-	-
1	1750	-	-	-	-	chr1L	1171	-	75000	chr1L(0; 1171)	1	1	-	-	-	-
1	1751	-	-	-	-	chr1L	1172	-	75000	chr1L(0; 1172)	1	1	-	-	-	-
1	1752	-	-	-	-	chr1L	1173	-	75000	chr1L(0; 1173)	1	1	-	-	-	-
1	1753	-	-	-	-	chr1L	1174	-	75000	chr1L(0; 1174)	1	1	-	-	-	-
1	1754	-	-	-	-	chr1L	1175	-	75000	chr1L(0; 1175)	1	1	-	-	-	-
1	1755	-	-	-	-	chr1L	1177	-	75000	chr1L(1; 1177, 1176)	1	2	-	-	-	-
1	1756	-	-	-	-	chr1L	1178	-	75000	chr1L(0; 1178)	1	1	-	-	-	-
1	1757	-	-	-	-	chr1L	1179	-	75000	chr1L(0; 1179)	1	1	-	-	-	-
1	1758	-	-	-	-	chr1L	1180	-	75000	chr1L(0; 1180)	1	1	-	-	-	-
1	1759	-	-	-	-	chr1L	1181	-	75000	chr1L(0; 1181)	1	1	-	-	-	-
1	1760	-	-	-	-	chr1L	1182	-	75000	chr1L(0; 1182)	1	1	-	-	-	-
1	1761	-	-	-	-	chr1L	1183	-	75000	chr1L(0; 1183)	1	1	-	-	-	-
1	1762	-	-	-	-	chr1L	1184	-	75000	chr1L(0; 1184)	1	1	-	-	-	-
1	1763	-	-	-	-	chr1L	1184	-	75000	chr1L(0; 1184)	1	1	-	-	-	-
1	1764	-	-	-	-	chr1L	1185	-	75000	chr1L(0; 1185)	1	1	-	-	-	-
1	1765	-	-	-	-	chr1L	1186	-	75000	chr1L(0; 1186)	1	1	-	-	-	-
1	1766	-	-	-	-	chr1L	1187	-	75000	chr1L(0; 1187)	1	1	-	-	-	-
1	1767	-	-	-	-	chr1L	1189	-	75000	chr1L(1; 1189, 1188)	1	2	-	-	-	-
1	1768	-	-	-	-	chr1L	1190	-	75000	chr1L(0; 1190)	1	1	-	-	-	-
1	1769	-	-	-	-	chr1L	1192	-	75000	chr1L(1; 1192, 1191)	1	2	-	-	-	-
1	1770	-	-	-	-	chr1L	1193	-	75000	chr1L(0; 1193)	1	1	-	-	-	-
1	1771	-	-	-	-	chr1L	1194	-	75000	chr1L(0; 1194)	1	1	-	-	-	-
1	1772	-	-	-	-	chr1L	1195	-	75000	chr1L(0; 1195)	1	1	-	-	-	-
1	1773	-	-	-	-	chr1L	1196	-	75000	chr1L(0; 1196)	1	1	-	-	-	-
1	1774	-	-	-	-	chr1L	1197	-	75000	chr1L(0; 1197)	1	1	-	-	-	-
1	1775	-	-	-	-	chr1L	1198	-	75000	chr1L(0; 1198)	1	1	-	-	-	-
1	1776	-	-	-	-	chr1L	1199	-	75000	chr1L(0; 1199)	1	1	-	-	-	-
1	1777	-	-	-	-	chr1L	1200	-	75000	chr1L(0; 1200)	1	1	-	-	-	-
1	1778	-	-	-	-	chr1L	1201	-	75000	chr1L(0; 1201)	1	1	-	-	-	-
1	1779	-	-	-	-	chr1L	1202	-	75000	chr1L(0; 1202)	1	1	-	-	-	-
1	1780	-	-	-	-	chr1L	1203	-	75000	chr1L(0; 1203)	1	1	-	-	-	-
1	1781	-	-	-	-	chr1L	1204	-	75000	chr1L(0; 1204)	1	1	-	-	-	-
1	1782	-	-	-	-	chr1L	1204	-	75000	chr1L(0; 1204)	1	1	-	-	-	-
1	1783	-	-	-	-	chr1L	1205	-	75000	chr1L(0; 1205)	1	1	-	-	-	-
1	1784	-	-	-	-	chr1L	1206	-	75000	chr1L(0; 1206)	1	1	-	-	-	-
1	1785	-	-	-	-	chr1L	1207	-	75000	chr1L(0; 1207)	1	1	-	-	-	-
1	1786	-	-	-	-	chr1L	1208	-	70000	chr1L(0; 1208)	1	1	-	-	-	-
1	1787	-	-	-	-	chr1L	1209	-	70000	chr1L(0; 1209)	1	1	-	-	-	-
1	1788	-	-	-	-	chr1L	1210	-	70000	chr1L(0; 1210)	1	1	-	-	-	-
1	1789	-	-	-	-	chr1L	1211	-	70000	chr1L(0; 1211)	1	1	-	-	-	-
1	1790	-	-	-	-	chr1L	1213	-	70000	chr1L(1; 1213, 1212)	1	2	-	-	-	-
1	1791	-	-	-	-	chr1L	1214	-	70000	chr1L(0; 1214)	1	1	-	-	-	-
1	1792	-	-	-	-	chr1L	1214	-	70000	chr1L(0; 1214)	1	1	-	-	-	-
1	1793	-	-	-	-	chr1L	1215	-	70000	chr1L(0; 1215)	1	1	-	-	-	-
1	1794	-	-	-	-	chr1L	1215	-	70000	chr1L(0; 1215)	1	1	-	-	-	-
1	1795	-	-	-	-	chr1L	1216	-	70000	chr1L(0; 1216)	1	1	-	-	-	-
1	1796	-	-	-	-	chr1L	1217	-	70000	chr1L(0; 1217)	1	1	-	-	-	-
1	1797	-	-	-	-	chr1L	1218	-	70000	chr1L(0; 1218)	1	1	-	-	-	-
1	1798	-	-	-	-	chr1L	1218	-	70000	chr1L(0; 1218)	1	1	-	-	-	-
1	1799	-	-	-	-	chr1L	1219	-	70000	chr1L(0; 1219)	1	1	-	-	-	-
1	1800	-	-	-	-	chr1L	1220	-	70000	chr1L(0; 1220)	1	1	-	-	-	-
1	1801	-	-	-	-	chr1L	1221	-	70000	chr1L(0; 1221)	1	1	-	-	-	-
1	1802	-	-	-	-	chr1L	1222	-	70000	chr1L(0; 1222)	1	1	-	-	-	-
1	1803	-	-	-	-	chr1L	1223	-	70000	chr1L(0; 1223)	1	1	-	-	-	-
1	1804	-	-	-	-	chr1L	1224	-	70000	chr1L(0; 1224)	1	1	-	-	-	-
1	1805	-	-	-	-	chr1L	1226	-	70000	chr1L(1; 1226, 1225)	1	2	-	-	-	-
1	1806	-	-	-	-	chr1L	1227	-	70000	chr1L(0; 1227)	1	1	-	-	-	-
1	1807	-	-	-	-	chr1L	1228	-	70000	chr1L(0; 1228)	1	1	-	-	-	-
1	1808	-	-	-	-	chr1L	1229	-	70000	chr1L(0; 1229)	1	1	-	-	-	-
1	1809	-	-	-	-	chr1L	1230	-	70000	chr1L(0; 1230)	1	1	-	-	-	-
1	1810	-	dysf-like	dysf-like.L	-	chr1L	1231	-	70000	chr1L(0; 1231)	1	1	1	1	1810.28	1849.26
1	1811	-	dysf-like	dysf-like.L	-	chr1L	1232	-	70000	chr1L(0; 1232)	1	1	1	1	1810.28	1849.26
1	1812	-	dysf-like	dysf-like.L	-	chr1L	1233	-	70000	chr1L(0; 1233)	1	1	1	1	1810.28	1849.26
1	1813	-	dysf-like	dysf-like.L	-	chr1L	1234	-	70000	chr1L(0; 1234)	1	1	1	1	1810.28	1849.26
1	1814	-	dysf-like	dysf-like.L	-	chr1L	1235	-	70000	chr1L(0; 1235)	1	1	1	1	1810.28	1849.26
1	1815	-	dysf-like	dysf-like.L	-	chr1L	1236	-	70000	chr1L(0; 1236)	1	1	1	1	1810.28	1849.26
1	1816	-	dysf-like	dysf-like.L	-	chr1L	1237	-	70000	chr1L(0; 1237)	1	1	1	1	1810.28	1849.26
1	1817	-	dysf-like	dysf-like.L	-	chr1L	1238	-	70000	chr1L(0; 1238)	1	1	1	1	1810.28	1849.26
1	1818	-	dysf-like	dysf-like.L	-	chr1L	1240	-	65000	chr1L(1; 1240, 1239)	1	2	1	1	1810.28	1849.26
1	1819	-	dysf-like	dysf-like.L	-	chr1L	1241	-	65000	chr1L(0; 1241)	1	1	1	1	1810.28	1849.26
1	1820	-	dysf-like	dysf-like.L	-	chr1L	1242	-	65000	chr1L(0; 1242)	1	1	1	1	1810.28	1849.26
1	1821	-	dysf-like	dysf-like.L	-	chr1L	1242	-	65000	chr1L(0; 1242)	1	1	1	1	1810.28	1849.26
1	1822	-	dysf-like	dysf-like.L	-	chr1L	1243	-	65000	chr1L(0; 1243)	1	1	1	1	1810.28	1849.26
1	1823	-	dysf-like	dysf-like.L	-	chr1L	1243	-	65000	chr1L(0; 1243)	1	1	1	1	1810.28	1849.26
1	1824	-	dysf-like	dysf-like.L	-	chr1L	1244	-	65000	chr1L(0; 1244)	1	1	1	1	1810.28	1849.26
1	1825	-	dysf-like	dysf-like.L	-	chr1L	1245	-	65000	chr1L(0; 1245)	1	1	1	1	1810.28	1849.26
1	1826	-	dysf-like	dysf-like.L	-	chr1L	1246	-	65000	chr1L(0; 1246)	1	1	1	1	1810.28	1849.26
1	1827	-	dysf-like	dysf-like.L	-	chr1L	1247	-	65000	chr1L(0; 1247)	1	1	1	1	1810.28	1849.26
1	1828	-	dysf-like	dysf-like.L	-	chr1L	1248	-	65000	chr1L(0; 1248)	1	1	1	1	1810.28	1849.26
1	1829	-	dysf-like	dysf-like.L	-	chr1L	1249	-	50000	chr1L(0; 1249)	1	1	1	1	1810.28	1849.26
1	1830	-	dysf-like	dysf-like.L	-	chr1L	1250	-	50000	chr1L(0; 1250)	1	1	1	1	1810.28	1849.26
1	1831	-	dysf-like	dysf-like.L	-	chr1L	1252	-	50000	chr1L(1; 1252, 1251)	1	2	1	1	1810.28	1849.26
1	1832	-	dysf-like	dysf-like.L	-	chr1L	1253	-	50000	chr1L(0; 1253)	1	1	1	1	1810.28	1849.26
1	1833	-	dysf-like	dysf-like.L	-	chr1L	1254	-	50000	chr1L(0; 1254)	1	1	1	1	1810.28	1849.26
1	1834	-	dysf-like	dysf-like.L	-	chr1L	1254	-	50000	chr1L(0; 1254)	1	1	1	1	1810.28	1849.26
1	1835	-	dysf-like	dysf-like.L	-	chr1L	1255	-	50000	chr1L(0; 1255)	1	1	1	1	1810.28	1849.26
1	1836	-	dysf-like	dysf-like.L	-	chr1L	1255	-	50000	chr1L(0; 1255)	1	1	1	1	1810.28	1849.26
1	1837	-	dysf-like	dysf-like.L	-	chr1L	1256	-	50000	chr1L(0; 1256)	1	1	1	1	1810.28	1849.26
1	1838	-	dysf-like	dysf-like.L	-	chr1L	1256	-	50000	chr1L(0; 1256)	1	1	1	1	1810.28	1849.26
1	1839	-	dysf-like	dysf-like.L	-	chr1L	1257	-	50000	chr1L(0; 1257)	1	1	1	1	1810.28	1849.26
1	1840	-	dysf-like	dysf-like.L	-	chr1L	1258	-	50000	chr1L(0; 1258)	1	1	1	1	1810.28	1849.26
1	1841	-	dysf-like	dysf-like.L	-	chr1L	1259	-	50000	chr1L(0; 1259)	1	1	1	1	1810.28	1849.26
1	1842	-	dysf-like	dysf-like.L	-	chr1L	1260	-	50000	chr1L(0; 1260)	1	1	1	1	1810.28	1849.26
1	1843	-	dysf-like	dysf-like.L	-	chr1L	1261	-	50000	chr1L(0; 1261)	1	1	1	1	1810.28	1849.26
1	1844	-	dysf-like	dysf-like.L	-	chr1L	1261	-	50000	chr1L(0; 1261)	1	1	1	1	1810.28	1849.26
1	1845	-	dysf-like	dysf-like.L	-	chr1L	1262	-	50000	chr1L(0; 1262)	1	1	1	1	1810.28	1849.26
1	1846	-	dysf-like	dysf-like.L	-	chr1L	1263	-	50000	chr1L(0; 1263)	1	1	1	1	1810.28	1849.26
1	1847	-	dysf-like	dysf-like.L, Xelaev18004871m	-	chr1L	1264	-	50000	chr1L(0; 1264)	1	1	1	2	1810.28	1849.26
1	1848	-	dysf-like	dysf-like.L	-	chr1L	1265	-	50000	chr1L(0; 1265)	1	1	1	1	1810.28	1849.26
1	1849	-	dysf-like	dysf-like.L	-	chr1L	1265	-	50000	chr1L(0; 1265)	1	1	1	1	1810.28	1849.26
1	1850	-	-	-	-	chr1L	1266	-	50000	chr1L(0; 1266)	1	1	-	-	-	-
1	1851	-	-	-	-	chr1L	1267	-	50000	chr1L(0; 1267)	1	1	-	-	-	-
1	1852	-	-	-	-	chr1L	1268	-	50000	chr1L(0; 1268)	1	1	-	-	-	-
1	1853	-	Xetrov90000266m	znf638.L, Xelaev18004873m	-	chr1L	1269	-	50000	chr1L(0; 1269)	1	1	1	2	1853.29	1855.23
1	1854	-	Xetrov90000266m	znf638.L	-	chr1S	734	-	70000	chr1L(0; 1270) chr1S(0; 734)	2	2	1	1	1853.29	1855.23
1	1855	-	Xetrov90000266m	znf638.L	-	chr1S	733	-	70000	chr1L(0; 1271) chr1S(0; 733)	2	2	1	1	1853.29	1855.23
1	1856	-	znf638	znf638.L	-	chr1S	732	-	70000	chr1L(1; 1273, 1272) chr1S(0; 732)	2	3	1	1	1856.12	1858.52
1	1857	-	znf638	znf638.L	-	chr1S	731	-	70000	chr1L(0; 1274) chr1S(0; 731)	2	2	1	1	1856.12	1858.52
1	1858	-	znf638	znf638.L	-	chr1S	730	-	70000	chr1L(0; 1275) chr1S(0; 730)	2	2	1	1	1856.12	1858.52
1	1859	-	-	znf638.L	-	chr1L	1277	-	65000	chr1L(0; 1277)	1	1	-	1	-	-
1	1860	-	-	znf638.L	-	chr1L	1278	-	65000	chr1L(0; 1278)	1	1	-	1	-	-
1	1861	-	-	-	-	chr1L	1279	-	65000	chr1L(0; 1279)	1	1	-	-	-	-
1	1862	-	-	-	-	chr1L	1280	-	65000	chr1L(0; 1280)	1	1	-	-	-	-
1	1863	-	-	-	-	chr1L	1281	-	65000	chr1L(0; 1281)	1	1	-	-	-	-
1	1864	-	-	-	-	chr1L	1282	-	65000	chr1L(0; 1282)	1	1	-	-	-	-
1	1865	-	-	-	-	chr1L	1283	-	65000	chr1L(0; 1283)	1	1	-	-	-	-
1	1866	-	-	-	-	chr1L	1284	-	65000	chr1L(0; 1284)	1	1	-	-	-	-
1	1867	-	-	-	-	chr1L	1285	-	65000	chr1L(0; 1285)	1	1	-	-	-	-
1	1868	-	-	-	-	chr1L	1286	-	65000	chr1L(0; 1286)	1	1	-	-	-	-
1	1869	-	-	-	-	chr1L	1287	-	65000	chr1L(0; 1287)	1	1	-	-	-	-
1	1870	-	-	cdc25b.L	-	chr1L	1288	-	65000	chr1L(0; 1288)	1	1	-	1	-	-
1	1871	-	Xetrov90000268m, cdc25b	cdc25b.L	-	chr1L	1289	-	65000	chr1L(0; 1289)	1	1	2	1	1871.0594, 1871.2072	1872.8438, 1873.97
1	1872	-	Xetrov90000268m, cdc25b	cdc25b.L	-	chr1L	1290	-	65000	chr1L(0; 1290)	1	1	2	1	1871.0594, 1871.2072	1872.8438, 1873.97
1	1873	-	cdc25b	cdc25b.L	-	chr1L	1291	-	65000	chr1L(0; 1291)	1	1	1	1	1871.21	1873.97
1	1874	-	-	-	-	chr1L	1292	-	65000	chr1L(0; 1292)	1	1	-	-	-	-
1	1875	-	-	-	-	chr1L	1293	-	50000	chr1L(0; 1293)	1	1	-	-	-	-
1	1876	-	-	-	-	chr1L	1294	-	50000	chr1L(0; 1294)	1	1	-	-	-	-
1	1877	-	-	-	-	chr1L	1295	-	50000	chr1L(0; 1295)	1	1	-	-	-	-
1	1878	-	-	-	-	chr1L	1297	-	40000	chr1L(0; 1297)	1	1	-	-	-	-
1	1879	-	-	-	-	chr1L	1298	-	40000	chr1L(0; 1298)	1	1	-	-	-	-
1	1880	-	-	-	-	-	0	-	0	-	0	0	-	-	-	-
1	1881	-	-	-	-	-	0	-	0	-	0	0	-	-	-	-
1	1882	-	-	-	-	-	0	-	0	-	0	0	-	-	-	-
1	1883	-	-	-	-	-	0	-	0	-	0	0	-	-	-	-
1	1884	-	-	-	-	-	0	-	0	-	0	0	-	-	-	-
1	1885	-	-	-	-	-	0	-	0	-	0	0	-	-	-	-
1	1886	-	-	-	-	-	0	-	0	-	0	0	-	-	-	-
1	1887	-	spef1	-	-	-	0	-	0	-	0	0	1	-	1887.45	1889.74
1	1888	-	spef1	-	-	-	0	-	0	-	0	0	1	-	1887.45	1889.74
1	1889	-	spef1	-	-	-	0	-	0	-	0	0	1	-	1887.45	1889.74
1	1890	-	-	-	-	-	0	-	0	-	0	0	-	-	-	-
1	1891	-	-	-	-	-	0	-	0	-	0	0	-	-	-	-
1	1892	-	-	-	-	-	0	-	0	-	0	0	-	-	-	-
1	1893	-	c20orf27	-	-	-	0	-	0	-	0	0	1	-	1893.99	1897.49
1	1894	-	c20orf27	-	-	-	0	-	0	-	0	0	1	-	1893.99	1897.49
1	1895	-	c20orf27	-	-	chr1L	1320	R	35000	chr1L(1; 1320, 1319)	1	2	1	-	1893.99	1897.49
1	1896	-	c20orf27	-	-	chr1L	1321	R	35000	chr1L(0; 1321)	1	1	1	-	1893.99	1897.49
1	1897	-	c20orf27	-	-	chr1L	1322	-	40000	chr1L(0; 1322)	1	1	1	-	1893.99	1897.49
1	1898	-	hspa12b	hspa12b.L	-	chr1L	1323	-	50000	chr1L(0; 1323)	1	1	1	1	1898.58	1903.81
1	1899	-	hspa12b	hspa12b.L	-	chr1L	1324	-	50000	chr1L(0; 1324)	1	1	1	1	1898.58	1903.81
1	1900	-	hspa12b	hspa12b.L	-	chr1L	1325	-	50000	chr1L(0; 1325)	1	1	1	1	1898.58	1903.81
1	1901	-	hspa12b	hspa12b.L	-	chr1L	1326	-	45000	chr1L(0; 1326)	1	1	1	1	1898.58	1903.81
1	1902	-	hspa12b	hspa12b.L, Xetrov90030062m.L	-	chr1L	1327	-	45000	chr1L(0; 1327)	1	1	1	2	1898.58	1903.81
1	1903	-	hspa12b	-	-	chr1L	1328	-	45000	chr1L(0; 1328)	1	1	1	-	1898.58	1903.81
1	1904	-	-	-	-	chr1L	1329	-	45000	chr1L(0; 1329)	1	1	-	-	-	-
1	1905	-	-	-	-	chr1L	1330	-	40000	chr1L(0; 1330)	1	1	-	-	-	-
1	1906	-	-	-	-	chr1L	1331	-	40000	chr1L(0; 1331)	1	1	-	-	-	-
1	1907	-	-	-	-	chr1L	1332	-	40000	chr1L(0; 1332)	1	1	-	-	-	-
1	1908	-	lyrm2	lyrm2.L	-	chr1L	1333	-	40000	chr1L(0; 1333)	1	1	1	1	1908.78	1909.25
1	1909	-	lyrm2	lyrm2.L	-	chr1L	1334	-	40000	chr1L(0; 1334)	1	1	1	1	1908.78	1909.25
1	1910	-	LOC100492381	-	-	chr1L	1335	-	40000	chr1L(0; 1335)	1	1	1	-	1910.87	1912.98
1	1911	-	LOC100492381	Xelaev18004882m	-	chr1L	1336	-	40000	chr1L(0; 1336)	1	1	1	1	1910.87	1912.98
1	1912	-	LOC100492381	Xelaev18004882m	-	chr1L	1337	-	40000	chr1L(0; 1337)	1	1	1	1	1910.87	1912.98
1	1913	-	-	-	-	chr1L	1338	-	40000	chr1L(0; 1338)	1	1	-	-	-	-
1	1914	-	-	-	-	chr1L	1338	-	40000	chr1L(0; 1338)	1	1	-	-	-	-
1	1915	-	-	-	-	chr1L	1339	-	40000	chr1L(0; 1339)	1	1	-	-	-	-
1	1916	-	-	-	-	chr1L	1340	-	40000	chr1L(0; 1340)	1	1	-	-	-	-
1	1917	-	-	-	-	chr1L	1342	-	40000	chr1L(1; 1342, 1341)	1	2	-	-	-	-
1	1918	-	LOC100489054	LOC100489054.L	-	chr1L	1343	-	40000	chr1L(0; 1343)	1	1	1	1	1918.95	1919.19
1	1919	-	LOC100489054	LOC100489054.L	-	chr1L	1343	-	40000	chr1L(0; 1343)	1	1	1	1	1918.95	1919.19
1	1920	-	-	-	-	-	0	-	0	-	0	0	-	-	-	-
1	1921	-	-	-	-	-	0	-	0	-	0	0	-	-	-	-
1	1922	-	-	-	-	-	0	-	0	-	0	0	-	-	-	-
1	1923	-	-	-	-	-	0	-	0	-	0	0	-	-	-	-
1	1924	-	-	-	-	-	0	-	0	-	0	0	-	-	-	-
1	1925	-	-	-	-	-	0	-	0	-	0	0	-	-	-	-
1	1926	-	-	-	-	-	0	-	0	-	0	0	-	-	-	-
1	1927	-	-	-	-	-	0	-	0	-	0	0	-	-	-	-
1	1928	-	-	-	-	-	0	-	0	-	0	0	-	-	-	-
1	1929	-	LOC100127651	-	-	chr1L	1355	-	55000	chr1L(0; 1355)	1	1	1	-	1929.65	1931.56
1	1930	-	LOC100127651	-	-	chr1L	1356	-	55000	chr1L(0; 1356)	1	1	1	-	1929.65	1931.56
1	1931	-	LOC100127651	-	-	chr1L	1357	-	55000	chr1L(0; 1357)	1	1	1	-	1929.65	1931.56
1	1932	-	-	Xelaev18004885m	-	chr1L	1358	-	55000	chr1L(0; 1358)	1	1	-	1	-	-
1	1933	-	-	Xelaev18004885m, Xelaev18004886m	-	chr1L	1359	-	55000	chr1L(0; 1359)	1	1	-	2	-	-
1	1934	-	-	Xelaev18004885m, Xelaev18004886m	-	chr1L	1359	-	45000	chr1L(0; 1359)	1	1	-	2	-	-
1	1935	-	-	Xelaev18004885m	-	chr1L	1360	-	45000	chr1L(0; 1360)	1	1	-	1	-	-
1	1936	-	-	Xelaev18004885m	-	chr1L	1360	-	45000	chr1L(0; 1360)	1	1	-	1	-	-
1	1937	-	-	Xelaev18004885m	-	chr1L	1361	-	45000	chr1L(0; 1361)	1	1	-	1	-	-
1	1938	-	Xetrov90000277m	Xelaev18004885m	-	chr1L	1362	-	45000	chr1L(0; 1362)	1	1	1	1	1938.82	1939.25
1	1939	-	Xetrov90000277m	-	-	chr1L	1363	-	45000	chr1L(0; 1363)	1	1	1	-	1938.82	1939.25
1	1940	-	-	-	-	chr1L	1365	-	45000	chr1L(1; 1365, 1364)	1	2	-	-	-	-
1	1941	-	-	-	-	chr1L	1366	-	45000	chr1L(0; 1366)	1	1	-	-	-	-
1	1942	-	Xetrov90000278m	-	-	chr1L	1366	-	45000	chr1L(0; 1366)	1	1	1	-	1942.64	1953.44
1	1943	-	Xetrov90000278m	-	-	chr1L	1367	-	45000	chr1L(0; 1367)	1	1	1	-	1942.64	1953.44
1	1944	-	Xetrov90000278m	-	-	chr1L	1367	-	55000	chr1L(0; 1367)	1	1	1	-	1942.64	1953.44
1	1945	-	Xetrov90000278m	-	-	chr1L	1368	-	60000	chr1L(0; 1368)	1	1	1	-	1942.64	1953.44
1	1946	-	Xetrov90000278m	-	-	chr1L	1369	-	75000	chr1L(0; 1369)	1	1	1	-	1942.64	1953.44
1	1947	-	Xetrov90000278m	-	-	chr1L	1370	-	75000	chr1L(0; 1370)	1	1	1	-	1942.64	1953.44
1	1948	-	Xetrov90000278m	-	-	chr1L	1371	-	75000	chr1L(0; 1371)	1	1	1	-	1942.64	1953.44
1	1949	-	Xetrov90000278m	-	-	chr1L	1371	-	75000	chr1L(0; 1371)	1	1	1	-	1942.64	1953.44
1	1950	-	Xetrov90000278m	-	-	chr1L	1372	-	75000	chr1L(0; 1372)	1	1	1	-	1942.64	1953.44
1	1951	-	Xetrov90000278m	-	-	chr1L	1373	-	75000	chr1L(0; 1373)	1	1	1	-	1942.64	1953.44
1	1952	-	Xetrov90000278m	Xelaev18004886m	-	chr1L	1374	-	75000	chr1L(0; 1374)	1	1	1	1	1942.64	1953.44
1	1953	-	Xetrov90000278m	-	-	chr1L	1375	-	75000	chr1L(0; 1375)	1	1	1	-	1942.64	1953.44
1	1954	-	-	-	-	chr1L	1376	-	75000	chr1L(0; 1376)	1	1	-	-	-	-
1	1955	-	-	-	-	chr1L	1377	-	75000	chr1L(0; 1377)	1	1	-	-	-	-
1	1956	-	-	-	-	chr1L	1378	-	75000	chr1L(0; 1378)	1	1	-	-	-	-
1	1957	-	Xetrov90000279m	-	-	chr1L	1379	-	75000	chr1L(0; 1379)	1	1	1	-	1958	1958.21
1	1958	-	Xetrov90000279m	-	-	chr1L	1380	-	75000	chr1L(0; 1380)	1	1	1	-	1958	1958.21
1	1959	-	-	-	-	chr1L	1381	-	75000	chr1L(0; 1381)	1	1	-	-	-	-
1	1960	-	-	-	-	chr1L	1381	-	75000	chr1L(0; 1381)	1	1	-	-	-	-
1	1961	-	-	-	-	chr1L	1382	-	75000	chr1L(0; 1382)	1	1	-	-	-	-
1	1962	-	-	-	-	chr1L	1383	-	75000	chr1L(0; 1383)	1	1	-	-	-	-
1	1963	-	-	-	-	chr1L	1384	-	75000	chr1L(0; 1384)	1	1	-	-	-	-
1	1964	-	-	-	-	chr1L	1385	-	70000	chr1L(0; 1385)	1	1	-	-	-	-
1	1965	-	-	-	-	chr1L	1386	-	70000	chr1L(0; 1386)	1	1	-	-	-	-
1	1966	-	-	-	-	chr1L	1387	-	70000	chr1L(0; 1387)	1	1	-	-	-	-
1	1967	-	-	-	-	chr1L	1388	-	70000	chr1L(0; 1388)	1	1	-	-	-	-
1	1968	-	-	-	-	chr1L	1389	-	70000	chr1L(0; 1389)	1	1	-	-	-	-
1	1969	-	-	-	-	chr1L	1390	-	70000	chr1L(0; 1390)	1	1	-	-	-	-
1	1970	-	-	-	-	chr1L	1391	-	70000	chr1L(0; 1391)	1	1	-	-	-	-
1	1971	-	-	-	-	chr1L	1392	-	70000	chr1L(0; 1392)	1	1	-	-	-	-
1	1972	-	-	-	-	chr1L	1393	-	70000	chr1L(0; 1393)	1	1	-	-	-	-
1	1973	-	Xetrov90000280m	Xetrov90000280m.L	-	chr1L	1394	-	70000	chr1L(0; 1394)	1	1	1	1	1973.46	1979.79
1	1974	-	Xetrov90000280m	Xetrov90000280m.L	-	chr1L	1395	-	70000	chr1L(0; 1395)	1	1	1	1	1973.46	1979.79
1	1975	-	Xetrov90000280m	Xetrov90000280m.L	-	chr1L	1396	-	70000	chr1L(0; 1396)	1	1	1	1	1973.46	1979.79
1	1976	-	Xetrov90000280m	Xetrov90000280m.L	-	chr1L	1396	-	70000	chr1L(0; 1396)	1	1	1	1	1973.46	1979.79
1	1977	-	Xetrov90000280m	Xetrov90000280m.L	-	chr1L	1397	-	70000	chr1L(0; 1397)	1	1	1	1	1973.46	1979.79
1	1978	-	Xetrov90000280m	Xetrov90000280m.L	-	chr1L	1398	-	70000	chr1L(0; 1398)	1	1	1	1	1973.46	1979.79
1	1979	-	Xetrov90000280m	Xetrov90000280m.L	-	chr1L	1399	-	70000	chr1L(0; 1399)	1	1	1	1	1973.46	1979.79
1	1980	-	nat8b-like	nat8b-like.L	-	chr1L	1400	-	40000	chr1L(0; 1400)	1	1	1	1	1980.36	1980.89
1	1981	-	LOC100489204	-	-	chr1L	1402	-	40000	chr1L(1; 1402, 1401)	1	2	1	-	1981.5	1981.64
1	1982	-	LOC100489358, cml	LOC100489358.L	-	chr1L	1403	-	40000	chr1L(0; 1403)	1	1	2	1	1982.1978, 1982.8698	1982.332, 1983.3526
1	1983	-	cml	-	-	-	0	-	0	-	0	0	1	-	1982.87	1983.35
1	1984	-	LOC100489520	-	-	-	0	-	0	-	0	0	1	-	1984.19	1984.32
1	1985	-	LOC101731538-like	-	-	-	0	-	0	-	0	0	1	-	1985.13	1985.26
1	1986	-	LOC100145252	-	-	-	0	-	0	-	0	0	1	-	1986.36	1986.56
1	1987	-	LOC101731427	-	-	-	0	-	0	-	0	0	1	-	1987.25	1987.38
1	1988	-	Xetrov90000290m	-	-	-	0	-	0	-	0	0	1	-	1988.16	1988.4
1	1989	-	LOC100489847	-	-	-	0	-	0	-	0	0	1	-	1989.7	1989.83
1	1990	-	LOC100490023	-	-	-	0	-	0	-	0	0	1	-	1990.25	1991.36
1	1991	-	LOC100490023	-	-	-	0	-	0	-	0	0	1	-	1990.25	1991.36
1	1992	-	-	-	-	-	0	-	0	-	0	0	-	-	-	-
1	1993	-	-	-	-	-	0	-	0	-	0	0	-	-	-	-
1	1994	-	LOC100487404-like	-	-	-	0	-	0	-	0	0	1	-	1994.03	1996.25
1	1995	-	LOC100487404-like	-	-	-	0	-	0	-	0	0	1	-	1994.03	1996.25
1	1996	-	LOC100487404-like	-	-	-	0	-	0	-	0	0	1	-	1994.03	1996.25
1	1997	-	-	-	-	-	0	-	0	-	0	0	-	-	-	-
1	1998	-	-	-	-	-	0	-	0	-	0	0	-	-	-	-
1	1999	-	adam33	-	-	-	0	-	0	-	0	0	1	-	1999.96	2012.98
[truncated: 252,594+ more rows]
