# Supplementary material for: Towards the bridging of molecular genetics data across Xenopus species
Source: BMC Genomics. 2016 Mar 1;17:161. doi: 10.1186/s12864-016-2440-9 (PMC4772642; doi:10.1186/s12864-016-2440-9)
Supplement: Additional file 3: — Annotation of biological function of transcripts of XLA9.1 and XTR9.0. (ZIP 29029 kb) [file 12864_2016_2440_MOESM3_ESM.zip]

Archive with 2 entries (2 files):
- add file 3/Xlaevisv9.1.Named.primaryTrs.xlsx
- add file 3/Xtropicalisv9.0.Named.primaryTrs.xlsx
